# Supplementary material for: A novel concept of photosynthetic soft membranes: a numerical study
Source: Discov Nano. 2023 Feb 9;18(1):9. doi: 10.1186/s11671-023-03772-1 (PMC9911585; doi:10.1186/s11671-023-03772-1)
Supplement: Supplementary file 2 — Supplementary file2 (ZIP 2426 KB) [file 11671_2023_3772_MOESM2_ESM.zip]

Archive with 1 entries (1 files):
- Data_S1/soap_film_comsol.pdf
