# Supplementary material for: A novel concept of photosynthetic soft membranes: a numerical study
Source: Discov Nano. 2023 Feb 9;18(1):9. doi: 10.1186/s11671-023-03772-1 (PMC9911585; doi:10.1186/s11671-023-03772-1)
Supplement: Supplementary file 3 — Supplementary file3 (ZIP 48 KB) [file 11671_2023_3772_MOESM3_ESM.zip]

Archive with 52 entries (38 files):
- Data_S2/metropolis/
- Data_S2/metropolis/charge_charge_v2.m
- Data_S2/metropolis/charge_dipole_v3.m
- Data_S2/metropolis/d_teta_calculation_pbc.m
- Data_S2/metropolis/dipole_dipole_v4.m
- Data_S2/metropolis/fun_interactions_head_ion.m
- Data_S2/metropolis/fun_interactions_head_ions_pbc.m
- Data_S2/metropolis/fun_interactions_heads_ion_pbc.m
- Data_S2/metropolis/fun_interactions_ion_ion2.m
- Data_S2/metropolis/fun_interactions_ions_ion_pbc.m
- Data_S2/metropolis/initialize_topology_v3.m
- Data_S2/metropolis/input_data/
- Data_S2/metropolis/input_data/input_data_RuCat.txt
- Data_S2/metropolis/input_data/input_data_RuCl.txt
- Data_S2/metropolis/input_data/input_data_SDS.txt
- Data_S2/metropolis/main_MMC_singlesurfactant.m
- Data_S2/metropolis/main_MMC_surfactantmixtures.m
- Data_S2/metropolis/montecarlo_insertion_ionic_v9b.m
- Data_S2/metropolis/montecarlo_insertion_ionic_v9c.m
- Data_S2/metropolis/outputs/
- Data_S2/metropolis/partial_outputs_mixtures/
- Data_S2/metropolis/partial_outputs_singlesurf/
- Data_S2/metropolis/pp_results_v5.m
- Data_S2/metropolis/README.txt
- Data_S2/README.txt
- Data_S2/test_area/
- Data_S2/test_area/input_energies/
- Data_S2/test_area/output_pi_DA_0.0005_15x15x15/
- Data_S2/test_area/README.txt
- Data_S2/test_area/step0_MMC_pp/
- Data_S2/test_area/step0_MMC_pp/main_MMC_pp.m
- Data_S2/test_area/step0_MMC_pp/plot/
- Data_S2/test_area/step0_MMC_pp/pp_results_v1.m
- Data_S2/test_area/step0_MMC_pp/pp_results_v2.m
- Data_S2/test_area/step1-energy_calculation/
- Data_S2/test_area/step1-energy_calculation/charge_charge_v2.m
- Data_S2/test_area/step1-energy_calculation/charge_dipole_v3.m
- Data_S2/test_area/step1-energy_calculation/d_teta_calculation_pbc.m
- Data_S2/test_area/step1-energy_calculation/dipole_dipole_v4.m
- Data_S2/test_area/step1-energy_calculation/main_energy_calculation.m
- Data_S2/test_area/step1-energy_calculation/new_topology_v5.m
- Data_S2/test_area/step1-energy_calculation/total_U_fun_inside.m
- Data_S2/test_area/step1-energy_calculation/total_U_fun_parallel_pbc.m
- Data_S2/test_area/step1-energy_calculation/total_U_fun_series_pbc.m
- Data_S2/test_area/step2_surface_tension_calculation/
- Data_S2/test_area/step2_surface_tension_calculation/clean_data_v1.m
- Data_S2/test_area/step2_surface_tension_calculation/from_E_to_pi_v2.m
- Data_S2/test_area/step2_surface_tension_calculation/main_surface_tension.m
- Data_S2/test_area/step3_pp/
- Data_S2/test_area/step3_pp/exp_data_balbuena.txt
- Data_S2/test_area/step3_pp/plot/
- Data_S2/test_area/step3_pp/plot_results.m
