# Supplementary material for: A novel concept of photosynthetic soft membranes: a numerical study
Source: Discov Nano. 2023 Feb 9;18(1):9. doi: 10.1186/s11671-023-03772-1 (PMC9911585; doi:10.1186/s11671-023-03772-1)
Supplement: Supplementary file 3 — Supplementary file3 (ZIP 48 KB) [file 11671_2023_3772_MOESM3_ESM.zip › Data_S2/metropolis/charge_charge_v2.m]

%%%%%%%%%%%%%%%%%%%%%%%%%%%%%%%%%%%%%%%%%%%%%%%%%%%%%%%%%%%%%%%%%%%%%%%%%%%%%%%%%%%%%%%%%%%%%%%%%%%%%%%%%%%%%%%%%%%
%%%%%%%%%%%%%%%%%%%%%%% A novel concept of photosynthetic soft membranes: A numerical study %%%%%%%%%%%%%%%%%%%%%%%
%%%%%%%%%%%%%%%%%%%%%%%%%%%%%%%%%%%%%%%%%%%%%%%%%%%%%%%%%%%%%%%%%%%%%%%%%%%%%%%%%%%%%%%%%%%%%%%%%%%%%%%%%%%%%%%%%%%
%Gabriele Falciani,1 Luca Bergamasco,1 Shannon A. Bonke,2 Indraneel Sen,3 and Eliodoro Chiavazzo1*
%1 Department of Energy, Politecnico di Torino, Turin, Italy. 
%2 Yusuf Hamied Department of Chemistry, University of Cambridge, Cambridge, UK.
%3 Department of Chemistry, Uppsala University, Uppsala, Sweden.
%*Correspondence: eliodoro.chiavazzo@polito.it
%%%%%%%%%%%%%%%%%%%%%%%%%%%%%%%%%%%%%%%%%%%%%%%%%%%%%%%%%%%%%%%%%%%%%%%%%%%%%%%%%%%%%%%%%%%%%%%%%%%%%%%%%%%%%%%%%%%

function [U] = charge_charge_v2(eps,Q1, Q2, distance)
%% charge-charge interaction
% [U] = charge_charge_v2(eps,Q1, Q2, distance)
% Input:
% eps: dielectric constant
% Q1: charge 1
% Q2: charge 2
% distance: distance betweeen two point charges
% Output:
% U: Interaction energy

if isnan(Q1) || isnan(Q2)
    U=0;
else
    eps0=8.85418781762e-12; 

    U=@(z) Q1*Q2/(4*pi*eps*eps0*z);

    U=U(distance);
end
