# Supplementary material for: A novel concept of photosynthetic soft membranes: a numerical study
Source: Discov Nano. 2023 Feb 9;18(1):9. doi: 10.1186/s11671-023-03772-1 (PMC9911585; doi:10.1186/s11671-023-03772-1)
Supplement: Supplementary file 3 — Supplementary file3 (ZIP 48 KB) [file 11671_2023_3772_MOESM3_ESM.zip › Data_S2/metropolis/charge_dipole_v3.m]

%%%%%%%%%%%%%%%%%%%%%%%%%%%%%%%%%%%%%%%%%%%%%%%%%%%%%%%%%%%%%%%%%%%%%%%%%%%%%%%%%%%%%%%%%%%%%%%%%%%%%%%%%%%%%%%%%%%
%%%%%%%%%%%%%%%%%%%%%%% A novel concept of photosynthetic soft membranes: A numerical study %%%%%%%%%%%%%%%%%%%%%%%
%%%%%%%%%%%%%%%%%%%%%%%%%%%%%%%%%%%%%%%%%%%%%%%%%%%%%%%%%%%%%%%%%%%%%%%%%%%%%%%%%%%%%%%%%%%%%%%%%%%%%%%%%%%%%%%%%%%
%Gabriele Falciani,1 Luca Bergamasco,1 Shannon A. Bonke,2 Indraneel Sen,3 and Eliodoro Chiavazzo1*
%1 Department of Energy, Politecnico di Torino, Turin, Italy. 
%2 Yusuf Hamied Department of Chemistry, University of Cambridge, Cambridge, UK.
%3 Department of Chemistry, Uppsala University, Uppsala, Sweden.
%*Correspondence: eliodoro.chiavazzo@polito.it
%%%%%%%%%%%%%%%%%%%%%%%%%%%%%%%%%%%%%%%%%%%%%%%%%%%%%%%%%%%%%%%%%%%%%%%%%%%%%%%%%%%%%%%%%%%%%%%%%%%%%%%%%%%%%%%%%%%

function [U] = charge_dipole_v3(Temp,eps, Q, p,angle, distance,theta)
%% charge-dipole interaction
% [U] = charge_dipole_v3(Temp,eps, Q, p,angle, distance,theta0)
% Input:
% Temp: temperature
% eps: dielectric constant
% Q: charge 1
% p: dipole
% angle: tilt angle of the dipole
% distance: distance between the dipole and the point charge
% theta: angle between the dipole and the point charge

% Output:
% U: Interaction energy

if isnan(Q)==1 || isnan(p)==1
    U=0;
else
    %universal constants
    eps0=8.85418781762e-12; %F/m
    kB=1.380649e-23; %J/K

    %interaction energy of one charge and one dipole
    U=@(z) Q*p/(4*pi*eps*eps0)*1/z^2;

    %thermal average 

    U=U(distance);
    beta=-U/(kB*Temp);
    num_fun=@(theta) U*cos(theta).*exp(beta*cos(theta)).*sin(theta);
    den_fun=@(theta) exp(beta*cos(theta)).*sin(theta);

    thetai=deg2rad(90+theta-angle);
    thetaf=deg2rad(90+theta+angle);

    num=integral(num_fun,thetai,thetaf);
    den=integral(den_fun,thetai,thetaf);
    
    U=num/den;
end
