# Supplementary material for: A novel concept of photosynthetic soft membranes: a numerical study
Source: Discov Nano. 2023 Feb 9;18(1):9. doi: 10.1186/s11671-023-03772-1 (PMC9911585; doi:10.1186/s11671-023-03772-1)
Supplement: Supplementary file 3 — Supplementary file3 (ZIP 48 KB) [file 11671_2023_3772_MOESM3_ESM.zip › Data_S2/metropolis/d_teta_calculation_pbc.m]

%%%%%%%%%%%%%%%%%%%%%%%%%%%%%%%%%%%%%%%%%%%%%%%%%%%%%%%%%%%%%%%%%%%%%%%%%%%%%%%%%%%%%%%%%%%%%%%%%%%%%%%%%%%%%%%%%%%
%%%%%%%%%%%%%%%%%%%%%%% A novel concept of photosynthetic soft membranes: A numerical study %%%%%%%%%%%%%%%%%%%%%%%
%%%%%%%%%%%%%%%%%%%%%%%%%%%%%%%%%%%%%%%%%%%%%%%%%%%%%%%%%%%%%%%%%%%%%%%%%%%%%%%%%%%%%%%%%%%%%%%%%%%%%%%%%%%%%%%%%%%
%Gabriele Falciani,1 Luca Bergamasco,1 Shannon A. Bonke,2 Indraneel Sen,3 and Eliodoro Chiavazzo1*
%1 Department of Energy, Politecnico di Torino, Turin, Italy. 
%2 Yusuf Hamied Department of Chemistry, University of Cambridge, Cambridge, UK.
%3 Department of Chemistry, Uppsala University, Uppsala, Sweden.
%*Correspondence: eliodoro.chiavazzo@polito.it
%%%%%%%%%%%%%%%%%%%%%%%%%%%%%%%%%%%%%%%%%%%%%%%%%%%%%%%%%%%%%%%%%%%%%%%%%%%%%%%%%%%%%%%%%%%%%%%%%%%%%%%%%%%%%%%%%%%

function [r,theta] = d_teta_calculation_pbc(top_pos,guess_pos,n)
%% distance and angle between two particles 
% [r,theta] = d_teta_calculation_pbc(top_pos,guess_pos,n)
% Input:
% top_pos: alrady existing particle position
% guess_pos: guess particle position
% n: width and length of the simulation box

% Output:
% r: distance between the particles
% theta: angle between the particles

if top_pos==guess_pos
    r=NaN;
    theta=NaN;
    return 
end

if isnan(top_pos(1)) || isnan(guess_pos(1))
    r=NaN;
    theta=NaN;
else    
    X = [top_pos(1); guess_pos(1)];
    Y = [top_pos(2); guess_pos(2)];
    
    dX = pdist(X,'euclidean');
    if round(dX/n)==1 % nearest image boundary conditions
        if guess_pos(1)>n/2
            guess_pos(1)=guess_pos(1)-n;
        else
            guess_pos(1)=guess_pos(1)+n;
        end
    end

    dY = pdist(Y,'euclidean');
    if round(dY/n)==1
        if guess_pos(2)>n/2
            guess_pos(2)=guess_pos(2)-n;
        else
            guess_pos(2)=guess_pos(2)+n;
        end
    end
    
    R = [top_pos; guess_pos];
    r = pdist(R,'euclidean');
    vect_R=top_pos-guess_pos; %coordinate vettore tra i due dipoli (coincidenti con le teste) 
    
    theta=rad2deg(asin((vect_R(3)/(norm(vect_R))))); %sin(teta0)= |n*u|/(|n|*|u|)   u=vect_X, n=[0,0,1] 
end
end
