# Supplementary material for: A novel concept of photosynthetic soft membranes: a numerical study
Source: Discov Nano. 2023 Feb 9;18(1):9. doi: 10.1186/s11671-023-03772-1 (PMC9911585; doi:10.1186/s11671-023-03772-1)
Supplement: Supplementary file 3 — Supplementary file3 (ZIP 48 KB) [file 11671_2023_3772_MOESM3_ESM.zip › Data_S2/metropolis/dipole_dipole_v4.m]

%%%%%%%%%%%%%%%%%%%%%%%%%%%%%%%%%%%%%%%%%%%%%%%%%%%%%%%%%%%%%%%%%%%%%%%%%%%%%%%%%%%%%%%%%%%%%%%%%%%%%%%%%%%%%%%%%%%
%%%%%%%%%%%%%%%%%%%%%%% A novel concept of photosynthetic soft membranes: A numerical study %%%%%%%%%%%%%%%%%%%%%%%
%%%%%%%%%%%%%%%%%%%%%%%%%%%%%%%%%%%%%%%%%%%%%%%%%%%%%%%%%%%%%%%%%%%%%%%%%%%%%%%%%%%%%%%%%%%%%%%%%%%%%%%%%%%%%%%%%%%
%Gabriele Falciani,1 Luca Bergamasco,1 Shannon A. Bonke,2 Indraneel Sen,3 and Eliodoro Chiavazzo1*
%1 Department of Energy, Politecnico di Torino, Turin, Italy. 
%2 Yusuf Hamied Department of Chemistry, University of Cambridge, Cambridge, UK.
%3 Department of Chemistry, Uppsala University, Uppsala, Sweden.
%*Correspondence: eliodoro.chiavazzo@polito.it
%%%%%%%%%%%%%%%%%%%%%%%%%%%%%%%%%%%%%%%%%%%%%%%%%%%%%%%%%%%%%%%%%%%%%%%%%%%%%%%%%%%%%%%%%%%%%%%%%%%%%%%%%%%%%%%%%%%

function [U] = dipole_dipole_v4(Temp,eps,p1, p2, angle1,angle2,distance,theta)
%% dipole-dipole interaction
% [U] = dipole_dipole_v4(Temp,eps,p1, p2, angle1,angle2,distance,theta0)
% Input:
% Temp: temperature
% eps: dielectric constant
% p1: dipole 1
% p2: dipole 2
% angle1: tilt angle of the dipole 1
% angle2: tilt angle of the dipole 2
% distance: distance between the dipoles
% theta: angle between the dipoles

% Output:
% U: Interaction energy

if isnan(p1) || isnan(p2)
    U=0;
else

    %universal constants
    eps0=8.85418781762e-12; %F/m
    kB=1.380649e-23; %J/K
    e=1.60217662e-19; %C

    %interaction energy of two dipoles
    U=@(z) p1*p2/(4*pi*eps*eps0)*1/z^3;

    %thermal average from "Fundamentals of Atomic Force Microscopy, Part I
    %Foundations" NanoHub
    Uz=U(distance);
    beta=-(U(distance))/(kB*Temp);

    num_fun=@(zeta,theta1,theta2) Uz*(-2*cos(theta1).*cos(theta2)+sin(theta1).*sin(theta2).*cos(zeta)).*...
        exp(beta*(-2*cos(theta1).*cos(theta2)+sin(theta1).*sin(theta2).*cos(zeta))).*...
        sin(theta1).*sin(theta2);

    den_fun=@(zeta,theta1,theta2) exp(beta*(-2*cos(theta1).*cos(theta2)+sin(theta1).*sin(theta2).*cos(zeta))).*...
        sin(theta1).*sin(theta2);

    zetai=0;
    zetaf=deg2rad(angle1+angle2);
    theta1i=deg2rad(90+theta-angle1);
    theta1f=deg2rad(90+theta+angle1);
    theta2i=deg2rad(90+theta-angle2);
    theta2f=deg2rad(90+theta+angle2);

    num=integral3(num_fun,zetai,zetaf,theta1i,theta1f,theta2i,theta2f);
    den=integral3(den_fun,zetai,zetaf,theta1i,theta1f,theta2i,theta2f);

    U=num/den;
end
