# Supplementary material for: A novel concept of photosynthetic soft membranes: a numerical study
Source: Discov Nano. 2023 Feb 9;18(1):9. doi: 10.1186/s11671-023-03772-1 (PMC9911585; doi:10.1186/s11671-023-03772-1)
Supplement: Supplementary file 3 — Supplementary file3 (ZIP 48 KB) [file 11671_2023_3772_MOESM3_ESM.zip › Data_S2/metropolis/fun_interactions_head_ion.m]

%%%%%%%%%%%%%%%%%%%%%%%%%%%%%%%%%%%%%%%%%%%%%%%%%%%%%%%%%%%%%%%%%%%%%%%%%%%%%%%%%%%%%%%%%%%%%%%%%%%%%%%%%%%%%%%%%%%
%%%%%%%%%%%%%%%%%%%%%%% A novel concept of photosynthetic soft membranes: A numerical study %%%%%%%%%%%%%%%%%%%%%%%
%%%%%%%%%%%%%%%%%%%%%%%%%%%%%%%%%%%%%%%%%%%%%%%%%%%%%%%%%%%%%%%%%%%%%%%%%%%%%%%%%%%%%%%%%%%%%%%%%%%%%%%%%%%%%%%%%%%
%Gabriele Falciani,1 Luca Bergamasco,1 Shannon A. Bonke,2 Indraneel Sen,3 and Eliodoro Chiavazzo1*
%1 Department of Energy, Politecnico di Torino, Turin, Italy. 
%2 Yusuf Hamied Department of Chemistry, University of Cambridge, Cambridge, UK.
%3 Department of Chemistry, Uppsala University, Uppsala, Sweden.
%*Correspondence: eliodoro.chiavazzo@polito.it
%%%%%%%%%%%%%%%%%%%%%%%%%%%%%%%%%%%%%%%%%%%%%%%%%%%%%%%%%%%%%%%%%%%%%%%%%%%%%%%%%%%%%%%%%%%%%%%%%%%%%%%%%%%%%%%%%%%

function [charge_U_head_ion,chdip_U_head_ion] = fun_interactions_head_ion(distance,theta,charge,charge_ion,dipole,angle,r_cutoff_cd,eps,Temp) 
%% potential energy betweeen the head and its counterion
% [charge_U_head_ion,chdip_U_head_ion] = fun_interactions_head_ion(distance,theta,charge,charge_ion,dipole,angle,r_cutoff_cd,eps,Temp) 
% Input:
% distance: distance between the dipoles
% theta: angle between the dipoles
% charge: charge of the head
% charge_ion: charge of the ion
% dipole: dipole of the head
% angle: tilt angle of the dipole 
% r_cutoff_cd: charge dipole cutoff (set to infinite)
% eps: dielectric constant
% Temp: temperature

% Output:
% charge_U_head_ion: charge - charge potential energy
% charge_U_head_ion: charge - dipole potential energy

if ~isnan(distance)
    charge_U_head_ion=charge_charge_v2(eps,charge,charge_ion,distance); % interaction between the inserted head and the inserted counterion
    if distance<r_cutoff_cd
        chdip_U_head_ion=charge_dipole_v3(Temp,eps,charge_ion,dipole,angle,distance,theta); 
    else
        chdip_U_head_ion=0;
    end
else
    charge_U_head_ion=0;
    chdip_U_head_ion=0;
end
