# Supplementary material for: A novel concept of photosynthetic soft membranes: a numerical study
Source: Discov Nano. 2023 Feb 9;18(1):9. doi: 10.1186/s11671-023-03772-1 (PMC9911585; doi:10.1186/s11671-023-03772-1)
Supplement: Supplementary file 3 — Supplementary file3 (ZIP 48 KB) [file 11671_2023_3772_MOESM3_ESM.zip › Data_S2/metropolis/fun_interactions_head_ions_pbc.m]

%%%%%%%%%%%%%%%%%%%%%%%%%%%%%%%%%%%%%%%%%%%%%%%%%%%%%%%%%%%%%%%%%%%%%%%%%%%%%%%%%%%%%%%%%%%%%%%%%%%%%%%%%%%%%%%%%%%
%%%%%%%%%%%%%%%%%%%%%%% A novel concept of photosynthetic soft membranes: A numerical study %%%%%%%%%%%%%%%%%%%%%%%
%%%%%%%%%%%%%%%%%%%%%%%%%%%%%%%%%%%%%%%%%%%%%%%%%%%%%%%%%%%%%%%%%%%%%%%%%%%%%%%%%%%%%%%%%%%%%%%%%%%%%%%%%%%%%%%%%%%
%Gabriele Falciani,1 Luca Bergamasco,1 Shannon A. Bonke,2 Indraneel Sen,3 and Eliodoro Chiavazzo1*
%1 Department of Energy, Politecnico di Torino, Turin, Italy. 
%2 Yusuf Hamied Department of Chemistry, University of Cambridge, Cambridge, UK.
%3 Department of Chemistry, Uppsala University, Uppsala, Sweden.
%*Correspondence: eliodoro.chiavazzo@polito.it
%%%%%%%%%%%%%%%%%%%%%%%%%%%%%%%%%%%%%%%%%%%%%%%%%%%%%%%%%%%%%%%%%%%%%%%%%%%%%%%%%%%%%%%%%%%%%%%%%%%%%%%%%%%%%%%%%%%

function [n_ions_head,n_charge_ions_head,distance_ions_head,theta_ions_head,flag] = fun_interactions_head_ions_pbc(pos_ion,pos,charge_ion,d_steric,d_steric_ion,flag,n) 
%% potential energy betweeen the inserted head and the already existing counterions 
% [n_ions_head,n_charge_ions_head,distance_ions_head,theta_ions_head,flag] = fun_interactions_head_ions_pbc(pos_ion,pos,charge_ion,d_steric,d_steric_ion,flag,n) 
% Input:
% pos_ion: position of the ion
% pos: position of the head
% charge_ion: charge of the ion
% d_steric: steric diameter of the head
% d_steric_ion: steric diameter of the ion
% flag: 0-1 value to be reported to montecarlo_insertion_ionic_v9.m for
% accepting/rejecting the position
% n: length or width of the simulation box

% Output:
% n_ions_head: position of the counterion close to the head
% n_charge_ions_head: harge of the counterion close to the head
% distance_ions_head: distance between the ion and the head
% theta_ions_head: angle between the ion and the head
% flag

[d,teta] = d_teta_calculation_pbc(pos,pos_ion,n);
if ~isnan(d) 
    if d<(d_steric+d_steric_ion)/2 || (teta<0 && abs(teta)>acos(d_steric/d)) %position of the ions not acceptable, there are the tails
        flag=1;
        n_ions_head=[NaN NaN NaN];
        n_charge_ions_head=NaN; 
        distance_ions_head=NaN;
        theta_ions_head=NaN;
        return
    end
    n_ions_head=pos_ion;
    n_charge_ions_head=charge_ion; %charge of the counterion close to the head
    distance_ions_head=d;
    theta_ions_head=teta;
else % if distance does not exist then no neighbors exists
    n_ions_head=[NaN NaN NaN];
    n_charge_ions_head=NaN; 
    distance_ions_head=NaN;
    theta_ions_head=NaN;
end
