# Supplementary material for: A novel concept of photosynthetic soft membranes: a numerical study
Source: Discov Nano. 2023 Feb 9;18(1):9. doi: 10.1186/s11671-023-03772-1 (PMC9911585; doi:10.1186/s11671-023-03772-1)
Supplement: Supplementary file 3 — Supplementary file3 (ZIP 48 KB) [file 11671_2023_3772_MOESM3_ESM.zip › Data_S2/metropolis/fun_interactions_heads_ion_pbc.m]

%%%%%%%%%%%%%%%%%%%%%%%%%%%%%%%%%%%%%%%%%%%%%%%%%%%%%%%%%%%%%%%%%%%%%%%%%%%%%%%%%%%%%%%%%%%%%%%%%%%%%%%%%%%%%%%%%%%
%%%%%%%%%%%%%%%%%%%%%%% A novel concept of photosynthetic soft membranes: A numerical study %%%%%%%%%%%%%%%%%%%%%%%
%%%%%%%%%%%%%%%%%%%%%%%%%%%%%%%%%%%%%%%%%%%%%%%%%%%%%%%%%%%%%%%%%%%%%%%%%%%%%%%%%%%%%%%%%%%%%%%%%%%%%%%%%%%%%%%%%%%
%Gabriele Falciani,1 Luca Bergamasco,1 Shannon A. Bonke,2 Indraneel Sen,3 and Eliodoro Chiavazzo1*
%1 Department of Energy, Politecnico di Torino, Turin, Italy. 
%2 Yusuf Hamied Department of Chemistry, University of Cambridge, Cambridge, UK.
%3 Department of Chemistry, Uppsala University, Uppsala, Sweden.
%*Correspondence: eliodoro.chiavazzo@polito.it
%%%%%%%%%%%%%%%%%%%%%%%%%%%%%%%%%%%%%%%%%%%%%%%%%%%%%%%%%%%%%%%%%%%%%%%%%%%%%%%%%%%%%%%%%%%%%%%%%%%%%%%%%%%%%%%%%%%

function [n_heads_ion,n_charge_heads_ion,n_chdip_heads_ion,n_chdip_heads_ion_angle,distance_heads_ion,theta_heads_ion,flag] = fun_interactions_heads_ion_pbc(pos_ion,pos,charge,dipole,angle,d_steric,d_steric_ion,r_cutoff_cd,flag,n) 
%% potential energy betweeen the esisting heads and the inserted counterion
% [n_heads_ion,n_charge_heads_ion,n_chdip_heads_ion,n_chdip_heads_ion_angle,distance_heads_ion,teta_heads_ion,flag] = fun_interactions_heads_ion_pbc(pos_ion,pos,charge,dipole,angle,d_steric,d_steric_ion,r_cutoff_cd,flag,n)
% Input:
% pos_ion: position of the ion
% pos: position of the head
% charge: charge of the head
% dipole: dipole of the head
% angle: tilt angle of the dipole 
% d_steric: steric diameter of the head
% d_steric_ion: steric diameter of the ion
% r_cutoff_cd: charge dipole cutoff (set to infinite)
% flag: 0-1 value to be reported to montecarlo_insertion_ionic_v9.m for
% accepting/rejecting the position
% n: length or width of the simulation box

% Output:
% n_heads_ion: position of the heads close to the counterion
% n_charge_heads_ion: charge of the heads close to the counterion
% n_chdip_heads_ion: dipole of the heads close to the counterion
% n_chdip_heads_ion_angle: tilt angle of the heads close to the counterion
% distance_heads_ion: distance between the head and the ion
% theta_ions_head: angle between the head and the ion
% flag

[d,teta] = d_teta_calculation_pbc(pos, pos_ion,n);
if ~isnan(d) && ~isnan(charge) 
    if d<(d_steric+d_steric_ion)/2 || (teta<0 && abs(teta)>acos(d_steric/d)) %position of the ions not acceptable, there are the tails
        flag=1;
        n_heads_ion=[NaN NaN NaN];
        n_charge_heads_ion=NaN; 
        n_chdip_heads_ion=NaN; 
        n_chdip_heads_ion_angle=NaN; 
        distance_heads_ion=NaN;
        theta_heads_ion=NaN;
        return
    end
    n_heads_ion=pos;
    n_charge_heads_ion=charge; %charge of the head close to the inserted counterion
    n_chdip_heads_ion=NaN; %dipole of the head close to the inserted counterion
    n_chdip_heads_ion_angle=angle; %dipole of the head close to the inserted counterion
    distance_heads_ion=d;
    theta_heads_ion=teta;
    if d<=r_cutoff_cd
        n_chdip_heads_ion=dipole; %dipole of the head close to the counterion
    end
else % if d does not exist then no neighbors exist
    n_heads_ion=[NaN NaN NaN];
    n_charge_heads_ion=NaN; 
    n_chdip_heads_ion=NaN; 
    n_chdip_heads_ion_angle=NaN; 
    distance_heads_ion=NaN;
    theta_heads_ion=NaN;
end
