# Supplementary material for: A novel concept of photosynthetic soft membranes: a numerical study
Source: Discov Nano. 2023 Feb 9;18(1):9. doi: 10.1186/s11671-023-03772-1 (PMC9911585; doi:10.1186/s11671-023-03772-1)
Supplement: Supplementary file 3 — Supplementary file3 (ZIP 48 KB) [file 11671_2023_3772_MOESM3_ESM.zip › Data_S2/metropolis/fun_interactions_ions_ion_pbc.m]

%%%%%%%%%%%%%%%%%%%%%%%%%%%%%%%%%%%%%%%%%%%%%%%%%%%%%%%%%%%%%%%%%%%%%%%%%%%%%%%%%%%%%%%%%%%%%%%%%%%%%%%%%%%%%%%%%%%
%%%%%%%%%%%%%%%%%%%%%%% A novel concept of photosynthetic soft membranes: A numerical study %%%%%%%%%%%%%%%%%%%%%%%
%%%%%%%%%%%%%%%%%%%%%%%%%%%%%%%%%%%%%%%%%%%%%%%%%%%%%%%%%%%%%%%%%%%%%%%%%%%%%%%%%%%%%%%%%%%%%%%%%%%%%%%%%%%%%%%%%%%
%Gabriele Falciani,1 Luca Bergamasco,1 Shannon A. Bonke,2 Indraneel Sen,3 and Eliodoro Chiavazzo1*
%1 Department of Energy, Politecnico di Torino, Turin, Italy. 
%2 Yusuf Hamied Department of Chemistry, University of Cambridge, Cambridge, UK.
%3 Department of Chemistry, Uppsala University, Uppsala, Sweden.
%*Correspondence: eliodoro.chiavazzo@polito.it
%%%%%%%%%%%%%%%%%%%%%%%%%%%%%%%%%%%%%%%%%%%%%%%%%%%%%%%%%%%%%%%%%%%%%%%%%%%%%%%%%%%%%%%%%%%%%%%%%%%%%%%%%%%%%%%%%%%

function [n_ions_ion,n_charge_ions_ion,distance_ions_ion,flag] = fun_interactions_ions_ion_pbc(pos_ion,pos_ion_guess,charge_ion,d_steric_ion,d_steric_ion_guess,flag,n) 
%% potential energy betweeen the esisting counterions and the inserted counterion
% [n_ions_ion,n_charge_ions_ion,distance_ions_ion,flag] = fun_interactions_ions_ion_pbc(pos_ion,pos_ion_guess,charge_ion,d_steric_ion,d_steric_ion_guess,flag,n) 
% Input:
% pos_ion: position of the ion
% pos_ion_guess: position of the inserted ion
% charge_ion: charge of the ion
% d_steric_ion: steric diameter of the ion
% d_steric_ion_guess: steric diameter of the inserted ion
% flag: 0-1 value to be reported to montecarlo_insertion_ionic_v9.m for
% accepting/rejecting the position
% n: length or width of the simulation box

% Output:
% n_ions_ion: position of the ions close to the inserted ion
% n_charge_ions_ion: charge of the ions close to the inserted ion
% distance_ions_ion: distance between the ion and the inserted ion
% flag

[distance,theta] = d_teta_calculation_pbc(pos_ion, pos_ion_guess,n);
if ~isnan(distance)
    if distance<(d_steric_ion_guess+d_steric_ion)/2
        flag=1;
    end
    n_ions_ion=pos_ion;
    n_charge_ions_ion=charge_ion; %charge of the already existing counterions close to the inserted counterion
    distance_ions_ion=distance;
else
    n_ions_ion=[NaN NaN NaN];
    n_charge_ions_ion=NaN; 
    distance_ions_ion=NaN;
end
