# Supplementary material for: A novel concept of photosynthetic soft membranes: a numerical study
Source: Discov Nano. 2023 Feb 9;18(1):9. doi: 10.1186/s11671-023-03772-1 (PMC9911585; doi:10.1186/s11671-023-03772-1)
Supplement: Supplementary file 3 — Supplementary file3 (ZIP 48 KB) [file 11671_2023_3772_MOESM3_ESM.zip › Data_S2/metropolis/initialize_topology_v3.m]

%%%%%%%%%%%%%%%%%%%%%%%%%%%%%%%%%%%%%%%%%%%%%%%%%%%%%%%%%%%%%%%%%%%%%%%%%%%%%%%%%%%%%%%%%%%%%%%%%%%%%%%%%%%%%%%%%%%
%%%%%%%%%%%%%%%%%%%%%%% A novel concept of photosynthetic soft membranes: A numerical study %%%%%%%%%%%%%%%%%%%%%%%
%%%%%%%%%%%%%%%%%%%%%%%%%%%%%%%%%%%%%%%%%%%%%%%%%%%%%%%%%%%%%%%%%%%%%%%%%%%%%%%%%%%%%%%%%%%%%%%%%%%%%%%%%%%%%%%%%%%
%Gabriele Falciani,1 Luca Bergamasco,1 Shannon A. Bonke,2 Indraneel Sen,3 and Eliodoro Chiavazzo1*
%1 Department of Energy, Politecnico di Torino, Turin, Italy. 
%2 Yusuf Hamied Department of Chemistry, University of Cambridge, Cambridge, UK.
%3 Department of Chemistry, Uppsala University, Uppsala, Sweden.
%*Correspondence: eliodoro.chiavazzo@polito.it
%%%%%%%%%%%%%%%%%%%%%%%%%%%%%%%%%%%%%%%%%%%%%%%%%%%%%%%%%%%%%%%%%%%%%%%%%%%%%%%%%%%%%%%%%%%%%%%%%%%%%%%%%%%%%%%%%%%

function [top, num_surf] = initialize_topology_v3(num_surf,n,ZZ,dipole,charge,charge_ion,charge_ion2,charge_ion3,charge_ion4,type,surfactant,randnorm_mu,randnorm_sigma,d_steric,d_steric_ion,angle)
%% initialize the topology
% [top, num_surf] = initialize_topology_v3(num_surf,n,ZZ,dipole,charge,charge_ion,charge_ion2,charge_ion3,charge_ion4,type,surfactant,randnorm_mu,randnorm_sigma,d_steric,d_steric_ion,angle)
% Input:
% num_surf: number of surfactant to be added by the
% montecarlo_insertion_ionic_v9.m
% n: width and length of the simulation box
% ZZ: depth of the simulation box
% dipole: dipole of the surfactant
% charge: charge of the surfactant head
% charge_ion: charge of the counterion 1
% charge_ion2: charge of the counterion 2
% charge_ion3: charge of the counterion 3
% charge_ion4: charge of the counterion 4
% type: corresponding to name_of_surf in the main
% surfactant: corresponding to type_of_surf in the main 
% randnorm_mu, randnorm_sigma: parameters of the gaussian distribution
% along the z axis for the surfactant at the interface
% d_steric: steric diameter of the head
% d_steric_ion: steric diameter of the ion
% angle: tilt angle of the dipole

% Output:
% top: topology with 1 surfactant inserted
% num surf

num_surf=num_surf-1;

switch surfactant
    case 1 %non ionic
        top(1).type=type;
        top(1).pos=[n*rand(1,2) (ZZ+normrnd(randnorm_mu,randnorm_sigma)*1e-9)]; 
        top(1).pos_ion=[NaN NaN NaN];
        top(1).pos_ion2=[NaN NaN NaN];
        top(1).pos_ion3=[NaN NaN NaN];
        top(1).pos_ion4=[NaN NaN NaN];
        top(1).charge=NaN;
        top(1).charge_ion=NaN;
        top(1).charge_ion2=NaN;
        top(1).charge_ion3=NaN;
        top(1).charge_ion4=NaN;
        top(1).dipole=dipole;
        top(1).angle=angle;
        top(1).d_steric=d_steric;
        top(1).d_steric_ion=NaN;
    
    case 2 %ionic 1 counterion
        top(1).type=type;
        top(1).pos=[n*rand(1,2) (ZZ+normrnd(randnorm_mu,randnorm_sigma)*1e-9)];
        top(1).pos_ion=[n*rand(1,2) ZZ*rand(1,1)];
        top(1).pos_ion2=[NaN NaN NaN];
        top(1).pos_ion3=[NaN NaN NaN];
        top(1).pos_ion4=[NaN NaN NaN];
        top(1).charge=charge;
        top(1).charge_ion=charge_ion;
        top(1).charge_ion2=NaN;
        top(1).charge_ion3=NaN;
        top(1).charge_ion4=NaN;
        top(1).dipole=dipole;
        top(1).angle=angle;
        top(1).d_steric=d_steric;
        top(1).d_steric_ion=d_steric_ion;
    
    case 3 %ionic 2 counterions
        top(1).type=type;
        top(1).pos=[n*rand(1,2) (ZZ+normrnd(randnorm_mu,randnorm_sigma)*1e-9)]; %(-0.4407,0.2777)
        top(1).pos_ion=[n*rand(1,2) ZZ*rand(1,1)];
        top(1).pos_ion2=[n*rand(1,2) ZZ*rand(1,1)];
        top(1).pos_ion3=[NaN NaN NaN];
        top(1).pos_ion4=[NaN NaN NaN];
        top(1).charge=charge;
        top(1).charge_ion=charge_ion;
        top(1).charge_ion2=charge_ion2;
        top(1).charge_ion3=NaN;
        top(1).charge_ion4=NaN;
        top(1).dipole=dipole;
        top(1).angle=angle;
        top(1).d_steric=d_steric;
        top(1).d_steric_ion=d_steric_ion;
    
    case 4 %ionic 3 counterions
        top(1).type=type;
        top(1).pos=[n*rand(1,2) (ZZ+normrnd(randnorm_mu,randnorm_sigma)*1e-9)]; %(-0.4407,0.2777)
        top(1).pos_ion=[n*rand(1,2) ZZ*rand(1,1)];
        top(1).pos_ion2=[n*rand(1,2) ZZ*rand(1,1)];
        top(1).pos_ion3=[n*rand(1,2) ZZ*rand(1,1)];
        top(1).pos_ion4=[NaN NaN NaN];
        top(1).charge=charge;
        top(1).charge_ion=charge_ion;
        top(1).charge_ion2=charge_ion2;
        top(1).charge_ion3=charge_ion3;
        top(1).charge_ion4=NaN;
        top(1).dipole=dipole;
        top(1).angle=angle;
        top(1).d_steric=d_steric;
        top(1).d_steric_ion=d_steric_ion;
        
    case 5 %ionic 4 counterions
        top(1).type=type;
        top(1).pos=[n*rand(1,2) (ZZ+normrnd(randnorm_mu,randnorm_sigma)*1e-9)]; %(-0.4407,0.2777)
        top(1).pos_ion=[n*rand(1,2) ZZ*rand(1,1)];
        top(1).pos_ion2=[n*rand(1,2) ZZ*rand(1,1)];
        top(1).pos_ion3=[n*rand(1,2) ZZ*rand(1,1)];
        top(1).pos_ion4=[n*rand(1,2) ZZ*rand(1,1)];
        top(1).charge=charge;
        top(1).charge_ion=charge_ion;
        top(1).charge_ion2=charge_ion2;
        top(1).charge_ion3=charge_ion3;
        top(1).charge_ion4=charge_ion4;
        top(1).dipole=dipole;
        top(1).angle=angle;
        top(1).d_steric=d_steric;
        top(1).d_steric_ion=d_steric_ion;
    
    otherwise 
        disp('Error: insert 1 for non ionic surfactant, 2 for ionic surfactant with 1 counterion, 3 for ionic surfactant with 2 counterions, 4 for ionic surfactant with 3 counterions, 5 for ionic surfactant with 4 counterions');
end
