# Supplementary material for: A novel concept of photosynthetic soft membranes: a numerical study
Source: Discov Nano. 2023 Feb 9;18(1):9. doi: 10.1186/s11671-023-03772-1 (PMC9911585; doi:10.1186/s11671-023-03772-1)
Supplement: Supplementary file 3 — Supplementary file3 (ZIP 48 KB) [file 11671_2023_3772_MOESM3_ESM.zip › Data_S2/metropolis/input_data/input_data_RuCl.txt]

%Input data 
5e-9 %r_cutoff_dd [m]					1
0.7e-9 %d_steric [m] da rubpy3.xyz				2
0.18e-9 %d_steric_ion [m] 				3
15e-9 %zz depth of the simulation box [m]		4
298 %Temperature [K]					5
80 %eps relative dielectric constant [-]		6
2%Z_charge absolute value of the charged head [-]	7
-1%Z_ion absolute value of the charged ion [-]		8
-1%Z_ion2 absolute value of the charged ion2 [-]		9
0%Z_ion3 absolute value of the charged ion3 [-]		10
0%Z_ion4 absolute value of the charged ion4 [-]		11
32e-30 %surfactant dipole [Cm]			12
-0.4%randnorm_mu position of the bell 13
0.15%randnorm_sigma width of the bell 14
37.1 %tilt angle [degrees]				15%
