# Supplementary material for: A novel concept of photosynthetic soft membranes: a numerical study
Source: Discov Nano. 2023 Feb 9;18(1):9. doi: 10.1186/s11671-023-03772-1 (PMC9911585; doi:10.1186/s11671-023-03772-1)
Supplement: Supplementary file 3 — Supplementary file3 (ZIP 48 KB) [file 11671_2023_3772_MOESM3_ESM.zip › Data_S2/metropolis/main_MMC_singlesurfactant.m]

%%%%%%%%%%%%%%%%%%%%%%%%%%%%%%%%%%%%%%%%%%%%%%%%%%%%%%%%%%%%%%%%%%%%%%%%%%%%%%%%%%%%%%%%%%%%%%%%%%%%%%%%%%%%%%%%%%%
%%%%%%%%%%%%%%%%%%%%%%% A novel concept of photosynthetic soft membranes: A numerical study %%%%%%%%%%%%%%%%%%%%%%%
%%%%%%%%%%%%%%%%%%%%%%%%%%%%%%%%%%%%%%%%%%%%%%%%%%%%%%%%%%%%%%%%%%%%%%%%%%%%%%%%%%%%%%%%%%%%%%%%%%%%%%%%%%%%%%%%%%%
%Gabriele Falciani,1 Luca Bergamasco,1 Shannon A. Bonke,2 Indraneel Sen,3 and Eliodoro Chiavazzo1*
%1 Department of Energy, Politecnico di Torino, Turin, Italy. 
%2 Yusuf Hamied Department of Chemistry, University of Cambridge, Cambridge, UK.
%3 Department of Chemistry, Uppsala University, Uppsala, Sweden.
%*Correspondence: eliodoro.chiavazzo@polito.it
%%%%%%%%%%%%%%%%%%%%%%%%%%%%%%%%%%%%%%%%%%%%%%%%%%%%%%%%%%%%%%%%%%%%%%%%%%%%%%%%%%%%%%%%%%%%%%%%%%%%%%%%%%%%%%%%%%%


%%%%%%%%%%%%  MAIN Metropolis Monte Carlo for single surfactants %%%%%%%%%%%%%

close all
clear 
clc

%{
% starting from a partial output
jjj=5; %partial output 50%
for iii=1:8
    load(strcat('output_parziali/',num2str(jjj*10),'pct',num2str(iii),num2str(1)));
    top_input{iii}=top;
end

clearvars -except top_input
%}

%% constants
NA=6.022E23;% Avogadro number
q_el=1.60217662e-19; %elementary charge C

%% inputs
Temp=298; %K
eps=80; % water dielectric constant
A_min=0.45e-18; %area per molecule nm2/molec
n=10E-9; %m simulation box length and width
type_of_surf=2; % ionic with one counterions
name_of_surf=1; 
output_filename='outputs/MMC_output.mat'; %name of the MMC results file
%%

ro_surf=1/(A_min*NA); %surface concentration mol/m2 
sigma=ro_surf*NA*q_el; % surface charge C/m2
ro_surf1=ro_surf*NA; %mol/m2 to molec/m2
num_surf=round(ro_surf1*n^2); %number of surfactants

for j=1:2%simualtions in series
    tic
    i=1;
    %parfor i=1:8 %simulations in parallel
        top=[]; %to be commented if the simulation starts from a partial output
        %top=top_input{i}; %to be uncommented if the simulation starts from
        %a partial output
        seed_MC=100*j+i; %seed number of the MC for reproducibility 
        rng(seed_MC,'twister'); 

        %%% Metropolis Monte Carlo insertion starts here %%%
        [top,num_surf_out_tot, ZZ] = montecarlo_insertion_ionic_v9b(top,num_surf, n,name_of_surf,'input_data/input_data_RuCl.txt',type_of_surf,strcat(num2str(i),num2str(j)));
        %%% Metropolis Monte Carlo insertion ends here %%%

        top_tot{j,i}=top; %output_topology
        num_surf_out_tot(i,j)=num_surf_out_tot; %total number of surfactants inserted in each topology
        ZZ_tot(i,j)=ZZ; %z-axis length
    %end
    insertionphase_duration_v4(j)=toc; %simulation time
end
top_tot=top_tot(:)';

%% save
save(output_filename)

%% plot of the result
pp_results_v5(top_tot,n,eps,ZZ_tot(1));
