# Supplementary material for: A novel concept of photosynthetic soft membranes: a numerical study
Source: Discov Nano. 2023 Feb 9;18(1):9. doi: 10.1186/s11671-023-03772-1 (PMC9911585; doi:10.1186/s11671-023-03772-1)
Supplement: Supplementary file 3 — Supplementary file3 (ZIP 48 KB) [file 11671_2023_3772_MOESM3_ESM.zip › Data_S2/metropolis/main_MMC_surfactantmixtures.m]

%%%%%%%%%%%%%%%%%%%%%%%%%%%%%%%%%%%%%%%%%%%%%%%%%%%%%%%%%%%%%%%%%%%%%%%%%%%%%%%%%%%%%%%%%%%%%%%%%%%%%%%%%%%%%%%%%%%
%%%%%%%%%%%%%%%%%%%%%%% A novel concept of photosynthetic soft membranes: A numerical study %%%%%%%%%%%%%%%%%%%%%%%
%%%%%%%%%%%%%%%%%%%%%%%%%%%%%%%%%%%%%%%%%%%%%%%%%%%%%%%%%%%%%%%%%%%%%%%%%%%%%%%%%%%%%%%%%%%%%%%%%%%%%%%%%%%%%%%%%%%
%Gabriele Falciani,1 Luca Bergamasco,1 Shannon A. Bonke,2 Indraneel Sen,3 and Eliodoro Chiavazzo1*
%1 Department of Energy, Politecnico di Torino, Turin, Italy. 
%2 Yusuf Hamied Department of Chemistry, University of Cambridge, Cambridge, UK.
%3 Department of Chemistry, Uppsala University, Uppsala, Sweden.
%*Correspondence: eliodoro.chiavazzo@polito.it
%%%%%%%%%%%%%%%%%%%%%%%%%%%%%%%%%%%%%%%%%%%%%%%%%%%%%%%%%%%%%%%%%%%%%%%%%%%%%%%%%%%%%%%%%%%%%%%%%%%%%%%%%%%%%%%%%%%


%%%%%%%%%%%  MAIN Metropolis Monte Carlo for surfactant mixtures %%%%%%%%%%%%%

close all
clear 
clc

%{
jjj=5; %partial output 50%
for iii=1:8
    load(strcat('partial_outputs/',num2str(jjj*10),'pct',num2str(iii),num2str(1)));
    top_input{iii}=top;
end

clearvars -except top_input
%}

%% constants
NA=6.022E23;% Avogadro number

%% inputs
Temp=298; %K
eps=80; %dielectric constant
ro_surf_PS=1/(5e-18*NA);% mol/m2  %CMC
ro_surf_CAT=1/(5e-18*NA);% mol/m2  %CMC
n=5e-9; %m box length and width
type_of_CAT=1; % non ionic
type_of_PS=3; % ionic with two counterions
name_of_CAT=1; 
name_of_PS=2; 
output_filename='outputs/name_mix.mat';
%%

num_surf_PS=round(ro_surf_PS*n^2*NA);
num_surf_CAT=round(ro_surf_CAT*n^2*NA);
surf_tot=num_surf_PS+num_surf_CAT;
PS_frac_CAT=round(num_surf_PS/num_surf_CAT);

for j=1:3%in series
    tic
    i=1;
    %parfor i=1:8 %in parallel.
        top=[];%to be commented if the simulation starts from a partial output
        %top=top_input{i};%to be uncommented if the simulation starts from
        %a partial output
        seed_MC=100*j+i;
        rng(seed_MC,'twister'); % For reproducibility

        %%% Metropolis Monte Carlo insertion starts here %%%
        while length(top)<surf_tot
            [top,num_cat,ZZ] = montecarlo_insertion_ionic_v9c(top,1, n,name_of_CAT,'input_data/input_data_RuCat.txt',type_of_CAT,strcat(num2str(i),num2str(j)),surf_tot);
            if length(top)>=surf_tot
                break
            end
            [top,num_cat,ZZ] = montecarlo_insertion_ionic_v9c(top,PS_frac_CAT, n,name_of_PS,'input_data/input_data_RuCl.txt',type_of_PS,strcat(num2str(i),num2str(j)),surf_tot);
        end
        %%% Metropolis Monte Carlo insertion ends here %%%

        top_tot{j,i}=top;
        ZZ_tot(i,j)=ZZ;
    %end
    insertionphase_duration(j)=toc; %simulation time
end
top_tot=top_tot(:)';

%% save
save(output_filename)

%% plot of the result
pp_results_v5(top_tot,n,eps,ZZ_tot(1));
