# Supplementary material for: A novel concept of photosynthetic soft membranes: a numerical study
Source: Discov Nano. 2023 Feb 9;18(1):9. doi: 10.1186/s11671-023-03772-1 (PMC9911585; doi:10.1186/s11671-023-03772-1)
Supplement: Supplementary file 3 — Supplementary file3 (ZIP 48 KB) [file 11671_2023_3772_MOESM3_ESM.zip › Data_S2/metropolis/montecarlo_insertion_ionic_v9c.m]

%%%%%%%%%%%%%%%%%%%%%%%%%%%%%%%%%%%%%%%%%%%%%%%%%%%%%%%%%%%%%%%%%%%%%%%%%%%%%%%%%%%%%%%%%%%%%%%%%%%%%%%%%%%%%%%%%%%
%%%%%%%%%%%%%%%%%%%%%%% A novel concept of photosynthetic soft membranes: A numerical study %%%%%%%%%%%%%%%%%%%%%%%
%%%%%%%%%%%%%%%%%%%%%%%%%%%%%%%%%%%%%%%%%%%%%%%%%%%%%%%%%%%%%%%%%%%%%%%%%%%%%%%%%%%%%%%%%%%%%%%%%%%%%%%%%%%%%%%%%%%
%Gabriele Falciani,1 Luca Bergamasco,1 Shannon A. Bonke,2 Indraneel Sen,3 and Eliodoro Chiavazzo1*
%1 Department of Energy, Politecnico di Torino, Turin, Italy. 
%2 Yusuf Hamied Department of Chemistry, University of Cambridge, Cambridge, UK.
%3 Department of Chemistry, Uppsala University, Uppsala, Sweden.
%*Correspondence: eliodoro.chiavazzo@polito.it
%%%%%%%%%%%%%%%%%%%%%%%%%%%%%%%%%%%%%%%%%%%%%%%%%%%%%%%%%%%%%%%%%%%%%%%%%%%%%%%%%%%%%%%%%%%%%%%%%%%%%%%%%%%%%%%%%%%

function [top,i_surf,ZZ] = montecarlo_insertion_ionic_v9c(top,num_surf, n,type,name,surfactant,name_save,surf_tot)
%% solve the Metropolis Monte Carlo algorithm for surfactant mixtures
% [top,i_surf,ZZ] = montecarlo_insertion_ionic_v9b(top,num_surf, n,type,name,surfactant,name_save)
% Input
% top: initial topology (empty vector if the simulation just started)
% num_surf: number of surfactants to be added
% n: width and length of the simulation box
% type: corresponding to name_of_surf in the main
% surfactant: corresponding to type_of_surf in the main 
% name_save: name of the partial outputs to be saved during the simulation
% surf_tot: total number of surfactant PS + surfactant CAT

% Output
% top: topology resulting from the MMC algorithm
% i_surf: number of inserted surfactant
% ZZ: depth of the simulation box

%inputs from the folder "input_data"
input_data=load(name);

r_cutoff_dd=input_data(1);
r_cutoff_cd=Inf;
ZZ=input_data(4); %height of the simulation box
NA=6.022E23;% Avogadro number
Temp=input_data(5);
eps=input_data(6);
i_surf=0;
eps0=8.85418781762e-12; %cost dielettrica vuoto F/m
KC=1/(4*pi*eps*eps0);
q_el=1.60217662e-19; %elementary charge C
Z_charge=input_data(7);
Z_ion=input_data(8);
Z_ion2=input_data(9);
Z_ion3=input_data(10);
Z_ion4=input_data(11);
dipole=input_data(12);
randnorm_mu=input_data(13);
randnorm_sigma=input_data(14);
angle=input_data(15);

%inizialization guess structure and topology
switch surfactant
    case 1 %non ionic
        guess.type=type; 
        guess.pos=[0 0 0];
        guess.pos_ion=[NaN NaN NaN];
        guess.pos_ion2=[NaN NaN NaN];
        guess.pos_ion3=[NaN NaN NaN];
        guess.pos_ion4=[NaN NaN NaN];
        guess.charge=NaN; %testa 
        guess.charge_ion=NaN; %counterion1
        guess.charge_ion2=NaN; %counterion2
        guess.charge_ion3=NaN; %counterion3
        guess.charge_ion4=NaN; %counterion4
        guess.dipole=dipole;
        guess.d_steric=input_data(2);
        guess.d_steric_ion=input_data(3);
        guess.angle=angle;
        if isempty(top)==1
            [top, num_surf] = initialize_topology_v3(num_surf,n,ZZ,guess.dipole,guess.charge,guess.charge_ion,guess.charge_ion2,guess.charge_ion3,guess.charge_ion4,type,surfactant,randnorm_mu,randnorm_sigma,guess.d_steric,guess.d_steric_ion,angle);
        end
    case 2 %ionic, 1 ion
        guess.type=type; 
        guess.pos=[0 0 0];
        guess.pos_ion=[0 0 0];
        guess.pos_ion2=[NaN NaN NaN];
        guess.pos_ion3=[NaN NaN NaN];
        guess.pos_ion4=[NaN NaN NaN];
        guess.charge=Z_charge*q_el; %testa 
        guess.charge_ion=Z_ion*q_el; %counterion
        guess.charge_ion2=NaN; %counterion2
        guess.charge_ion3=NaN; %counterion3
        guess.charge_ion4=NaN; %counterion4
        guess.dipole=dipole;
        guess.d_steric=input_data(2);
        guess.d_steric_ion=input_data(3);
        guess.angle=angle;
        if isempty(top)==1
            [top, num_surf] = initialize_topology_v3(num_surf,n,ZZ,guess.dipole,guess.charge,guess.charge_ion,guess.charge_ion2,guess.charge_ion3,guess.charge_ion4,type,surfactant,randnorm_mu,randnorm_sigma,guess.d_steric,guess.d_steric_ion,angle);
        end
    case 3 %ioni, 2 counterions
        guess.type=type; 
        guess.pos=[0 0 0];
        guess.pos_ion=[0 0 0];
        guess.pos_ion2=[0 0 0];
        guess.pos_ion3=[NaN NaN NaN];
        guess.pos_ion4=[NaN NaN NaN];
        guess.charge=Z_charge*q_el; %testa  
        guess.charge_ion=Z_ion*q_el; %counterion 
        guess.charge_ion2=Z_ion2*q_el; %counterion2
        guess.charge_ion3=NaN; %counterion3
        guess.charge_ion4=NaN; %counterion4
        guess.dipole=dipole;
        guess.d_steric=input_data(2);
        guess.d_steric_ion=input_data(3);
        guess.angle=angle;
        if isempty(top)==1
            [top, num_surf] = initialize_topology_v3(num_surf,n,ZZ,guess.dipole,guess.charge,guess.charge_ion,guess.charge_ion2,guess.charge_ion3,guess.charge_ion4,type,surfactant,randnorm_mu,randnorm_sigma,guess.d_steric,guess.d_steric_ion,angle);
        end
    case 4 %ioni, 3 counterions
        guess.type=type; 
        guess.pos=[0 0 0];
        guess.pos_ion=[0 0 0];
        guess.pos_ion2=[0 0 0];
        guess.pos_ion3=[0 0 0];
        guess.pos_ion4=[NaN NaN NaN];
        guess.charge=Z_charge*q_el; %testa  
        guess.charge_ion=Z_ion*q_el; %counterion 
        guess.charge_ion2=Z_ion2*q_el; %counterion2
        guess.charge_ion3=Z_ion3*q_el; %counterion3
        guess.charge_ion4=NaN; %counterion4
        guess.dipole=dipole;
        guess.d_steric=input_data(2);
        guess.d_steric_ion=input_data(3);
        guess.angle=angle;
        if isempty(top)==1
            [top, num_surf] = initialize_topology_v3(num_surf,n,ZZ,guess.dipole,guess.charge,guess.charge_ion,guess.charge_ion2,guess.charge_ion3,guess.charge_ion4,type,surfactant,randnorm_mu,randnorm_sigma,guess.d_steric,guess.d_steric_ion,angle);
        end
    case 5 %ioni, 4 counterions
        guess.type=type; 
        guess.pos=[0 0 0];
        guess.pos_ion=[0 0 0];
        guess.pos_ion2=[0 0 0];
        guess.pos_ion3=[0 0 0];
        guess.pos_ion4=[0 0 0];
        guess.charge=Z_charge*q_el; %testa  
        guess.charge_ion=Z_ion*q_el; %counterion 
        guess.charge_ion2=Z_ion2*q_el; %counterion2
        guess.charge_ion3=Z_ion3*q_el; %counterion3
        guess.charge_ion4=Z_ion4*q_el; %counterion4
        guess.dipole=dipole;
        guess.d_steric=input_data(2);
        guess.d_steric_ion=input_data(3);
        guess.angle=angle;
        if isempty(top)==1
            [top, num_surf] = initialize_topology_v3(num_surf,n,ZZ,guess.dipole,guess.charge,guess.charge_ion,guess.charge_ion2,guess.charge_ion3,guess.charge_ion4,type,surfactant,randnorm_mu,randnorm_sigma,guess.d_steric,guess.d_steric_ion,angle);
        end

    otherwise 
        disp('Error: insert 1 for non ionic surfactant, 2 for ionic surfactant with 1 counterion, 3 for ionic surfactant with 2 counterions');
end
length_previous_top=length(vertcat(top.type));        

kB=1.380946e-23; %boltzmann constant J/K
beta=1/(kB*Temp);

tries=0;

while length(top)<num_surf+length_previous_top %add catalysts  
    
    if surf_tot>0 %if surf_tot>0 then save partial results
        if length(top)==round(0.1*surf_tot)
            save(strcat('partial_outputs_mixtures/10pct',name_save));
        end
        if length(top)==round(0.2*surf_tot)
            save(strcat('partial_outputs_mixtures/20pct',name_save));
        end
        if length(top)==round(0.3*surf_tot)
            save(strcat('partial_outputs_mixtures/30pct',name_save));
        end
        if length(top)==round(0.4*surf_tot)
            save(strcat('partial_outputs_mixtures/40pct',name_save));
        end
        if length(top)==round(0.5*surf_tot)
            save(strcat('partial_outputs_mixtures/50pct',name_save));
        end
        if length(top)==round(0.6*surf_tot)
            save(strcat('partial_outputs_mixtures/60pct',name_save));
        end
        if length(top)==round(0.7*surf_tot)
            save(strcat('partial_outputs_mixtures/70pct',name_save));
        end
        if length(top)==round(0.8*surf_tot)
            save(strcat('partial_outputs_mixtures/80pct',name_save));
        end
        if length(top)==round(0.9*surf_tot)
            save(strcat('partial_outputs_mixtures/90pct',name_save));
        end
    end
    
    %% random insertion of the guess molecule
    guess.pos=[n*rand(1,2) (ZZ+normrnd(randnorm_mu,randnorm_sigma)*1e-9)]; %random head in the monolayer
    if surfactant==2 || surfactant==3 || surfactant==4 || surfactant==5
        guess.pos_ion=[n*rand(1,2) (ZZ)*rand(1,1)]; %random counterion in the bulk 
        if surfactant==3 || surfactant==4 || surfactant==5
            guess.pos_ion2=[n*rand(1,2) (ZZ)*rand(1,1)]; %random counterion in the bulk 
            if surfactant==4 || surfactant==5
                guess.pos_ion3=[n*rand(1,2) (ZZ)*rand(1,1)]; %random counterion in the bulk 
                if surfactant==5
                    guess.pos_ion4=[n*rand(1,2) (ZZ)*rand(1,1)]; %random counterion in the bulk 
                end
            end
        end
    end
    
    %% distances between the head and the counterion inserted

    [d0,teta0] = d_teta_calculation_pbc(guess.pos, guess.pos_ion,n);
    [d1,teta1] = d_teta_calculation_pbc(guess.pos, guess.pos_ion2,n);
    [d3,teta3] = d_teta_calculation_pbc(guess.pos, guess.pos_ion3,n);
    [d6,teta6] = d_teta_calculation_pbc(guess.pos, guess.pos_ion4,n);
    
    [d2,teta2] = d_teta_calculation_pbc(guess.pos_ion, guess.pos_ion2,n);
    [d4,teta4] = d_teta_calculation_pbc(guess.pos_ion, guess.pos_ion3,n);
    [d7,teta7] = d_teta_calculation_pbc(guess.pos_ion, guess.pos_ion4,n);
    
    [d5,teta5] = d_teta_calculation_pbc(guess.pos_ion2, guess.pos_ion3,n);
    [d8,teta8] = d_teta_calculation_pbc(guess.pos_ion2, guess.pos_ion4,n);
    
    [d9,teta9] = d_teta_calculation_pbc(guess.pos_ion3, guess.pos_ion4,n);
    
    % new cycle if the counterions and/or the head overlap
    if surfactant==5 && (d0<(guess.d_steric+guess.d_steric_ion)/2 || d1<(guess.d_steric+guess.d_steric_ion)/2 || d3<(guess.d_steric+guess.d_steric_ion)/2 || d6<(guess.d_steric+guess.d_steric_ion)/2 ...
            || d2<guess.d_steric_ion || d4<guess.d_steric_ion || d5<guess.d_steric_ion || d7<guess.d_steric_ion || d8<guess.d_steric_ion || d9<guess.d_steric_ion ...
            || (teta0<0 && abs(teta0)>rad2deg(acos((guess.d_steric/2)/d0)))...
            || (teta1<0 && abs(teta1)>rad2deg(acos((guess.d_steric/2)/d1)))...
            || (teta3<0 && abs(teta3)>rad2deg(acos((guess.d_steric/2)/d3)))...
            || (teta6<0 && abs(teta6)>rad2deg(acos((guess.d_steric/2)/d6))))
        continue
    end
    if surfactant==4 && (d0<(guess.d_steric+guess.d_steric_ion)/2 || d1<(guess.d_steric+guess.d_steric_ion)/2 || d3<(guess.d_steric+guess.d_steric_ion)/2 ...
            || d2<guess.d_steric_ion || d4<guess.d_steric_ion || d5<guess.d_steric_ion ...
            || (teta0<0 && abs(teta0)>rad2deg(acos((guess.d_steric/2)/d0)))...
            || (teta1<0 && abs(teta1)>rad2deg(acos((guess.d_steric/2)/d1)))...
            || (teta3<0 && abs(teta3)>rad2deg(acos((guess.d_steric/2)/d3))))
        continue
    end
    if surfactant==3 && (d0<(guess.d_steric+guess.d_steric_ion)/2 || d1<(guess.d_steric+guess.d_steric_ion)/2 ...
            || d2<guess.d_steric_ion...
            || (teta0<0 && abs(teta0)>rad2deg(acos((guess.d_steric/2)/d0)))...
            || (teta1<0 && abs(teta1)>rad2deg(acos((guess.d_steric/2)/d1))))
        continue
    end
    if surfactant==2 && (d0<(guess.d_steric+guess.d_steric_ion)/2 ...
            || (teta0<0 && abs(teta0)>rad2deg(acos((guess.d_steric/2)/d0))))
        continue
    end
    
    k=1; %counts the neighbours n
    tries=1+tries;
    flag=0; %stop the for cycle if ions and/or heads overlap
    %% check particles overlapping and save neighbors
    for j=1:length_previous_top+i_surf %search_neighbour
        %1) neighbors between the guess head and the already existing heads
        [d,teta] = d_teta_calculation_pbc(top(j).pos,guess.pos,n); %calcola distanza e angolo rispetto al piano [0 0 1]
        if d>(guess.d_steric+top(j).d_steric)/2 && abs(teta)<rad2deg(acos((top(j).d_steric/2)/d)) %blocca tutto se le due teste sono troppo vicine e se si dovrappongono su z
            guess.n(k,:)=top(j).pos;
            guess.n_charge(k)=top(j).charge; %cariche delle teste vicine alla testa
            guess.n_dipole(k)=top(j).dipole;
            guess.n_angle(k)=top(j).angle;
            guess.distance(k)=d;
            guess.teta(k)=teta;
            
            %2) neighbors between the guess head and the already existing ions
            [guess.n_ions_head(k,:),guess.n_charge_ions_head(k),guess.distance_ions_head(k),guess.teta_ions_head(k),flag] =...
                fun_interactions_head_ions_pbc(top(j).pos_ion,guess.pos,top(j).charge_ion,guess.d_steric,top(j).d_steric_ion,flag,n);
            if flag==1
                break;
            end
            
            %2b) neighbors between the guess head and the already existing
            %ions2
            [guess.n_ions2_head(k,:),guess.n_charge_ions2_head(k),guess.distance_ions2_head(k),guess.teta_ions2_head(k),flag] =...
                fun_interactions_head_ions_pbc(top(j).pos_ion2,guess.pos,top(j).charge_ion2,guess.d_steric,top(j).d_steric_ion,flag,n);
            if flag==1
                break;
            end
            
            %2c) neighbors between the guess head and the already existing
            %ions3
            [guess.n_ions3_head(k,:),guess.n_charge_ions3_head(k),guess.distance_ions3_head(k),guess.teta_ions3_head(k),flag] =...
                fun_interactions_head_ions_pbc(top(j).pos_ion3,guess.pos,top(j).charge_ion3,guess.d_steric,top(j).d_steric_ion,flag,n);
            if flag==1
                break;
            end
            
            %2d) neighbors between the guess head and the already existing
            %ions4
            [guess.n_ions4_head(k,:),guess.n_charge_ions4_head(k),guess.distance_ions4_head(k),guess.teta_ions4_head(k),flag] =...
                fun_interactions_head_ions_pbc(top(j).pos_ion4,guess.pos,top(j).charge_ion4,guess.d_steric,top(j).d_steric_ion,flag,n);
            if flag==1
                break;
            end
            
            %3) neighbors between the guess ion and the already existing
            %heads
            [guess.n_heads_ion(k,:),guess.n_charge_heads_ion(k),guess.n_chdip_heads_ion(k),guess.n_chdip_heads_ion_angle(k),guess.distance_heads_ion(k),guess.teta_heads_ion(k),flag] =...
                fun_interactions_heads_ion_pbc(guess.pos_ion,top(j).pos,top(j).charge,top(j).dipole,top(j).angle,top(j).d_steric,guess.d_steric_ion,r_cutoff_cd,flag,n); 
            if flag==1
                break
            end
            
            %3b) neighbors between the guess ion2 and the already existing
            %heads
            [guess.n_heads_ion2(k,:),guess.n_charge_heads_ion2(k),guess.n_chdip_heads_ion2(k),guess.n_chdip_heads_ion2_angle(k),guess.distance_heads_ion2(k),guess.teta_heads_ion2(k),flag] =...
                fun_interactions_heads_ion_pbc(guess.pos_ion2,top(j).pos,top(j).charge,top(j).dipole,top(j).angle,top(j).d_steric,guess.d_steric_ion,r_cutoff_cd,flag,n); 
            if flag==1
                break;
            end
            
            %3c) neighbors between the guess ion3 and the already existing
            %heads
            [guess.n_heads_ion3(k,:),guess.n_charge_heads_ion3(k),guess.n_chdip_heads_ion3(k),guess.n_chdip_heads_ion3_angle(k),guess.distance_heads_ion3(k),guess.teta_heads_ion3(k),flag] =...
                fun_interactions_heads_ion_pbc(guess.pos_ion3,top(j).pos,top(j).charge,top(j).dipole,top(j).angle,top(j).d_steric,guess.d_steric_ion,r_cutoff_cd,flag,n); 
            if flag==1
                break;
            end
            
            %3d) neighbors between the guess ion4 and the already existing
            %heads
            [guess.n_heads_ion4(k,:),guess.n_charge_heads_ion4(k),guess.n_chdip_heads_ion4(k),guess.n_chdip_heads_ion4_angle(k),guess.distance_heads_ion4(k),guess.teta_heads_ion4(k),flag] =...
                fun_interactions_heads_ion_pbc(guess.pos_ion4,top(j).pos,top(j).charge,top(j).dipole,top(j).angle,top(j).d_steric,guess.d_steric_ion,r_cutoff_cd,flag,n); 
            if flag==1
                break;
            end
            
            %4) neighbors between the guess ion and the already existing
            %ions
            [guess.n_ions_ion(k,:),guess.n_charge_ions_ion(k),guess.distance_ions_ion(k),flag] =...
               fun_interactions_ions_ion_pbc(top(j).pos_ion,guess.pos_ion,top(j).charge_ion,top(j).d_steric_ion,guess.d_steric_ion,flag,n); 
            if flag==1
                break;
            end
            
            %4b) neighbors between the guess ion2 and the already existing
            %ions
            [guess.n_ions_ion2(k,:),guess.n_charge_ions_ion2(k),guess.distance_ions_ion2(k),flag] =...
                fun_interactions_ions_ion_pbc(top(j).pos_ion,guess.pos_ion2,top(j).charge_ion,top(j).d_steric_ion,guess.d_steric_ion,flag,n); 
            if flag==1
                break;
            end
            
            %4e) neighbors between the guess ion3 and the already existing
            %ions
            [guess.n_ions_ion3(k,:),guess.n_charge_ions_ion3(k),guess.distance_ions_ion3(k),flag] =...
                fun_interactions_ions_ion_pbc(top(j).pos_ion,guess.pos_ion3,top(j).charge_ion,top(j).d_steric_ion,guess.d_steric_ion,flag,n); 
            if flag==1
                break;
            end
            
            %4j) neighbors between the guess ion4 and the already existing
            %ions
            [guess.n_ions_ion4(k,:),guess.n_charge_ions_ion4(k),guess.distance_ions_ion4(k),flag] =...
                fun_interactions_ions_ion_pbc(top(j).pos_ion,guess.pos_ion4,top(j).charge_ion,top(j).d_steric_ion,guess.d_steric_ion,flag,n); 
            if flag==1
                break;
            end
            
            %4c) neighbors between the guess ion and the already existing
            %ions2
            [guess.n_ions2_ion(k,:),guess.n_charge_ions2_ion(k),guess.distance_ions2_ion(k),flag] =...
                fun_interactions_ions_ion_pbc(top(j).pos_ion2,guess.pos_ion,top(j).charge_ion2,top(j).d_steric_ion,guess.d_steric_ion,flag,n); 
            if flag==1
                break;
            end
            
            %4d) neighbors between the guess ion2 and the already existing
            %ions2
            [guess.n_ions2_ion2(k,:),guess.n_charge_ions2_ion2(k),guess.distance_ions2_ion2(k),flag] =...
                fun_interactions_ions_ion_pbc(top(j).pos_ion2,guess.pos_ion2,top(j).charge_ion2,top(j).d_steric_ion,guess.d_steric_ion,flag,n); 
            if flag==1
                break;
            end
            
            %4f) neighbors between the guess ion3 and the already existing
            %ions2
            [guess.n_ions2_ion3(k,:),guess.n_charge_ions2_ion3(k),guess.distance_ions2_ion3(k),flag] =...
                fun_interactions_ions_ion_pbc(top(j).pos_ion2,guess.pos_ion3,top(j).charge_ion2,top(j).d_steric_ion,guess.d_steric_ion,flag,n); 
            if flag==1
                break;
            end
            
            %4k) neighbors between the guess ion4 and the already existing
            %ions2
            [guess.n_ions2_ion4(k,:),guess.n_charge_ions2_ion4(k),guess.distance_ions2_ion4(k),flag] =...
                fun_interactions_ions_ion_pbc(top(j).pos_ion2,guess.pos_ion4,top(j).charge_ion2,top(j).d_steric_ion,guess.d_steric_ion,flag,n); 
            if flag==1
                break;
            end
            
            %4g) neighbors between the guess ion and the already existing
            %ions3
            [guess.n_ions3_ion(k,:),guess.n_charge_ions3_ion(k),guess.distance_ions3_ion(k),flag] =...
                fun_interactions_ions_ion_pbc(top(j).pos_ion3,guess.pos_ion,top(j).charge_ion3,top(j).d_steric_ion,guess.d_steric_ion,flag,n); 
            if flag==1
                break;
            end
            
            %4h) neighbors between the guess ion2 and the already existing
            %ions3
            [guess.n_ions3_ion2(k,:),guess.n_charge_ions3_ion2(k),guess.distance_ions3_ion2(k),flag] =...
                fun_interactions_ions_ion_pbc(top(j).pos_ion3,guess.pos_ion2,top(j).charge_ion3,top(j).d_steric_ion,guess.d_steric_ion,flag,n); 
            if flag==1
                break;
            end
            
            %4i) neighbors between the guess ion3 and the already existing
            %ions3
            [guess.n_ions3_ion3(k,:),guess.n_charge_ions3_ion3(k),guess.distance_ions3_ion3(k),flag] =...
                fun_interactions_ions_ion_pbc(top(j).pos_ion3,guess.pos_ion3,top(j).charge_ion3,top(j).d_steric_ion,guess.d_steric_ion,flag,n); 
            if flag==1
                break;
            end
            
            %4l) neighbors between the guess ion4 and the already existing
            %ions3
            [guess.n_ions3_ion4(k,:),guess.n_charge_ions3_ion4(k),guess.distance_ions3_ion4(k),flag] =...
                fun_interactions_ions_ion_pbc(top(j).pos_ion3,guess.pos_ion4,top(j).charge_ion3,top(j).d_steric_ion,guess.d_steric_ion,flag,n); 
            if flag==1
                break;
            end
            
            %4m) neighbors between the guess ion and the already existing
            %ions4
            [guess.n_ions4_ion(k,:),guess.n_charge_ions4_ion(k),guess.distance_ions4_ion(k),flag] =...
                fun_interactions_ions_ion_pbc(top(j).pos_ion4,guess.pos_ion,top(j).charge_ion4,top(j).d_steric_ion,guess.d_steric_ion,flag,n); 
            if flag==1
                break;
            end
            
            %4n) neighbors between the guess ion2 and the already existing
            %ions4
            [guess.n_ions4_ion2(k,:),guess.n_charge_ions4_ion2(k),guess.distance_ions4_ion2(k),flag] =...
                fun_interactions_ions_ion_pbc(top(j).pos_ion4,guess.pos_ion2,top(j).charge_ion4,top(j).d_steric_ion,guess.d_steric_ion,flag,n); 
            if flag==1
                break;
            end
            
            %4o) neighbors between the guess ion3 and the already existing
            %ions4
            [guess.n_ions4_ion3(k,:),guess.n_charge_ions4_ion3(k),guess.distance_ions4_ion3(k),flag] =...
                fun_interactions_ions_ion_pbc(top(j).pos_ion4,guess.pos_ion3,top(j).charge_ion4,top(j).d_steric_ion,guess.d_steric_ion,flag,n); 
            if flag==1
                break;
            end
            
            %4p) neighbors between the guess ion4 and the already existing
            %ions4
            [guess.n_ions4_ion4(k,:),guess.n_charge_ions4_ion4(k),guess.distance_ions4_ion4(k),flag] =...
                fun_interactions_ions_ion_pbc(top(j).pos_ion4,guess.pos_ion4,top(j).charge_ion4,top(j).d_steric_ion,guess.d_steric_ion,flag,n); 
            if flag==1
                break;
            end
            
            k=k+1; %if there is no overlap then procede ion the algorithm and calculate the interaction energies
        else  
            flag=1;
            break
        end
    end
    
    if flag==0
        DU=0; %variation in the system elecric potential due to the new charge
        DU_charge=0; %charge-charge contribution
        DU_chdip=0; %charge-dipole contribution
        DU_dipole=0; %dipole-dipole contribution
        
        for i_U=1:length(guess.distance) 
            %% energy calculation
            %charge-charge interactions U
            guessU.charge_U(i_U)=charge_charge_v2(eps, guess.charge, guess.n_charge(i_U), guess.distance(i_U)); %1) interazione tra le teste Qps vicino alla testa inserita Qc
            guessU.charge_U_ions_head(i_U)=charge_charge_v2(eps, guess.charge, guess.n_charge_ions_head(i_U), guess.distance_ions_head(i_U)); %2) interazione tra gli ioni vicini Qionps1 e la testa Qc
            guessU.charge_U_heads_ion(i_U)=charge_charge_v2(eps, guess.charge_ion, guess.n_charge_heads_ion(i_U), guess.distance_heads_ion(i_U)); %3) interazione tra le teste vicine Qps e il counterion Qc1
            guessU.charge_U_ions_ion(i_U)=charge_charge_v2(eps, guess.charge_ion, guess.n_charge_ions_ion(i_U), guess.distance_ions_ion(i_U)); %4) interazione tra gli ioni vicini Qionps1 e il counterion Qc1

            guessU.charge_U_ions2_head(i_U)=charge_charge_v2(eps, guess.charge, guess.n_charge_ions2_head(i_U), guess.distance_ions2_head(i_U)); %2b) interazione tra gli ioni vicini Qionps2 e la testa Qc
            guessU.charge_U_heads_ion2(i_U)=charge_charge_v2(eps, guess.charge_ion2, guess.n_charge_heads_ion2(i_U), guess.distance_heads_ion2(i_U)); %3b) interazione tra le teste vicine Qps e il counterion Qc2
            guessU.charge_U_ions_ion2(i_U)=charge_charge_v2(eps, guess.charge_ion2, guess.n_charge_ions_ion2(i_U), guess.distance_ions_ion2(i_U)); %4b)interazione tra gli ioni vicini Qionps1 e il counterion Qc2
            guessU.charge_U_ions2_ion(i_U)=charge_charge_v2(eps, guess.charge_ion, guess.n_charge_ions2_ion(i_U), guess.distance_ions2_ion(i_U)); %4c)interazione tra gli ioni vicini Qionps2 e il counterion Qc1
            guessU.charge_U_ions2_ion2(i_U)=charge_charge_v2(eps, guess.charge_ion2, guess.n_charge_ions2_ion2(i_U), guess.distance_ions2_ion2(i_U)); %4d)interazione tra gli ioni vicini Qionps2 e il counterion Qc2
            
            guessU.charge_U_ions3_head(i_U)=charge_charge_v2(eps, guess.charge, guess.n_charge_ions3_head(i_U), guess.distance_ions3_head(i_U)); %2c) interazione tra gli ioni vicini Qionps3 e la testa Qc
            guessU.charge_U_heads_ion3(i_U)=charge_charge_v2(eps, guess.charge_ion3, guess.n_charge_heads_ion3(i_U), guess.distance_heads_ion3(i_U)); %3c) interazione tra le teste vicine Qps e il counterion Qc3
            guessU.charge_U_ions_ion3(i_U)=charge_charge_v2(eps, guess.charge_ion3, guess.n_charge_ions_ion3(i_U), guess.distance_ions_ion3(i_U)); %4e)interazione tra gli ioni vicini Qionps1 e il counterion Qc3
            guessU.charge_U_ions2_ion3(i_U)=charge_charge_v2(eps, guess.charge_ion3, guess.n_charge_ions2_ion3(i_U), guess.distance_ions2_ion3(i_U)); %4f)interazione tra gli ioni vicini Qionps2 e il counterion Qc3
            guessU.charge_U_ions3_ion(i_U)=charge_charge_v2(eps, guess.charge_ion, guess.n_charge_ions3_ion(i_U), guess.distance_ions3_ion(i_U)); %4g)interazione tra gli ioni vicini Qionps3 e il counterion Qc1
            guessU.charge_U_ions3_ion2(i_U)=charge_charge_v2(eps, guess.charge_ion2, guess.n_charge_ions3_ion2(i_U), guess.distance_ions3_ion2(i_U)); %4h)interazione tra gli ioni vicini Qionps3 e il counterion Qc2
            guessU.charge_U_ions3_ion3(i_U)=charge_charge_v2(eps, guess.charge_ion3, guess.n_charge_ions3_ion3(i_U), guess.distance_ions3_ion3(i_U)); %4i)interazione tra gli ioni vicini Qionps3 e il counterion Qc3
            
            guessU.charge_U_ions4_head(i_U)=charge_charge_v2(eps, guess.charge, guess.n_charge_ions4_head(i_U), guess.distance_ions4_head(i_U)); %2d) interazione tra gli ioni vicini Qionps4 e la testa Qc
            guessU.charge_U_heads_ion4(i_U)=charge_charge_v2(eps, guess.charge_ion4, guess.n_charge_heads_ion4(i_U), guess.distance_heads_ion4(i_U)); %3c) interazione tra le teste vicine Qps e il counterion Qc4
            guessU.charge_U_ions_ion4(i_U)=charge_charge_v2(eps, guess.charge_ion4, guess.n_charge_ions_ion4(i_U), guess.distance_ions_ion4(i_U)); %4j)interazione tra gli ioni vicini Qionps1 e il counterion Qc4
            guessU.charge_U_ions2_ion4(i_U)=charge_charge_v2(eps, guess.charge_ion4, guess.n_charge_ions2_ion4(i_U), guess.distance_ions2_ion4(i_U)); %4k)interazione tra gli ioni vicini Qionps2 e il counterion Qc4
            guessU.charge_U_ions3_ion4(i_U)=charge_charge_v2(eps, guess.charge_ion4, guess.n_charge_ions3_ion4(i_U), guess.distance_ions3_ion4(i_U)); %4l)interazione tra gli ioni vicini Qionps3 e il counterion Qc4
            guessU.charge_U_ions4_ion(i_U)=charge_charge_v2(eps, guess.charge_ion, guess.n_charge_ions4_ion(i_U), guess.distance_ions4_ion(i_U)); %4m)interazione tra gli ioni vicini Qionps4 e il counterion Qc1
            guessU.charge_U_ions4_ion2(i_U)=charge_charge_v2(eps, guess.charge_ion2, guess.n_charge_ions4_ion2(i_U), guess.distance_ions4_ion2(i_U)); %4n)interazione tra gli ioni vicini Qionps4 e il counterion Qc2
            guessU.charge_U_ions4_ion3(i_U)=charge_charge_v2(eps, guess.charge_ion3, guess.n_charge_ions4_ion3(i_U), guess.distance_ions4_ion3(i_U)); %4o)interazione tra gli ioni vicini Qionps4 e il counterion Qc3
            guessU.charge_U_ions4_ion4(i_U)=charge_charge_v2(eps, guess.charge_ion4, guess.n_charge_ions4_ion4(i_U), guess.distance_ions4_ion4(i_U)); %4l)interazione tra gli ioni vicini Qionps4 e il counterion Qc4
            
            %charge-dipole interactions U
           
            guessU.chdip_U(i_U)=-charge_dipole_v3(Temp,eps,guess.charge,guess.n_dipole(i_U),guess.n_angle(i_U), guess.distance(i_U),guess.teta(i_U)); %A) interazione tra le teste dipoli mu_ps vicino alla testa inserita Qc
            guessU.chdip_U_ions_head(i_U)=-charge_dipole_v3(Temp,eps,guess.n_charge_ions_head(i_U),guess.dipole, guess.angle,guess.distance_ions_head(i_U),guess.teta_ions_head(i_U)); %B) interazione tra gli ioni vicini Qps1 e la testa dipolo mu_c
            guessU.chdip_U_heads_ion(i_U)=-charge_dipole_v3(Temp,eps, guess.charge_ion, guess.n_chdip_heads_ion(i_U), guess.n_chdip_heads_ion_angle(i_U), guess.distance_heads_ion(i_U),guess.teta_heads_ion(i_U)); %C) interazione tra le teste vicine mu_ps e il counterion Qc1
            guessU.chdip_U_muc_Qps(i_U)=charge_dipole_v3(Temp,eps,guess.n_charge(i_U),guess.dipole, guess.angle, guess.distance(i_U),guess.teta(i_U)); %D)interazione tra le teste cariche Q_ps vicino alla testa dipolo inserita mu_c

            guessU.chdip_U_ions2_head(i_U)=-charge_dipole_v3(Temp,eps,guess.n_charge_ions2_head(i_U),guess.dipole,guess.angle, guess.distance_ions2_head(i_U),guess.teta_ions2_head(i_U)); %B2) interazione tra gli ioni vicini Qps2 e la testa dipolo mu_c
            guessU.chdip_U_heads_ion2(i_U)=-charge_dipole_v3(Temp,eps, guess.charge_ion2, guess.n_chdip_heads_ion2(i_U),guess.n_chdip_heads_ion2_angle(i_U), guess.distance_heads_ion2(i_U),guess.teta_heads_ion2(i_U)); %C2) interazione tra le teste vicine mu_ps e il counterion Qc2        

            guessU.chdip_U_ions3_head(i_U)=-charge_dipole_v3(Temp,eps,guess.n_charge_ions3_head(i_U),guess.dipole,guess.angle, guess.distance_ions3_head(i_U),guess.teta_ions3_head(i_U)); %B3) interazione tra gli ioni vicini Qps3 e la testa dipolo mu_c
            guessU.chdip_U_heads_ion3(i_U)=-charge_dipole_v3(Temp,eps, guess.charge_ion3, guess.n_chdip_heads_ion3(i_U),guess.n_chdip_heads_ion3_angle(i_U), guess.distance_heads_ion3(i_U),guess.teta_heads_ion3(i_U)); %C3) interazione tra le teste vicine mu_ps e il counterion Qc3    

            guessU.chdip_U_ions4_head(i_U)=-charge_dipole_v3(Temp,eps,guess.n_charge_ions4_head(i_U),guess.dipole,guess.angle, guess.distance_ions4_head(i_U),guess.teta_ions4_head(i_U)); %B4) interazione tra gli ioni vicini Qps4 e la testa dipolo mu_c
            guessU.chdip_U_heads_ion4(i_U)=-charge_dipole_v3(Temp,eps, guess.charge_ion4, guess.n_chdip_heads_ion4(i_U),guess.n_chdip_heads_ion4_angle(i_U), guess.distance_heads_ion4(i_U),guess.teta_heads_ion4(i_U)); %C4) interazione tra le teste vicine mu_ps e il counterion Qc4    

            %dipole-dipole interaction U
            if guess.distance(i_U)<r_cutoff_dd
                guessU.dipole_U(i_U)=dipole_dipole_v4(Temp, eps, guess.dipole, guess.n_dipole(i_U),guess.angle,guess.n_angle(i_U), guess.distance(i_U),guess.teta(i_U)); 
            else
                guessU.dipole_U(i_U)=0; 
            end

            DU_charge=DU_charge+guessU.charge_U(i_U)+guessU.charge_U_ions_head(i_U)+...
                guessU.charge_U_heads_ion(i_U)+guessU.charge_U_ions_ion(i_U)+...
                guessU.charge_U_ions2_head(i_U)+guessU.charge_U_heads_ion2(i_U)+...
                guessU.charge_U_ions_ion2(i_U)+guessU.charge_U_ions2_ion(i_U)+guessU.charge_U_ions2_ion2(i_U)+...
                guessU.charge_U_ions3_head(i_U)+guessU.charge_U_heads_ion3(i_U)+...
                guessU.charge_U_ions_ion3(i_U)+guessU.charge_U_ions2_ion3(i_U)+...
                guessU.charge_U_ions3_ion(i_U)+guessU.charge_U_ions3_ion2(i_U)+...
                guessU.charge_U_ions3_ion3(i_U)+...
                guessU.charge_U_ions4_head(i_U)+guessU.charge_U_heads_ion4(i_U)+...
                guessU.charge_U_ions_ion4(i_U)+guessU.charge_U_ions2_ion4(i_U)+...
                guessU.charge_U_ions3_ion4(i_U)+guessU.charge_U_ions4_ion(i_U)+...
                guessU.charge_U_ions4_ion2(i_U)+guessU.charge_U_ions4_ion3(i_U)+...
                guessU.charge_U_ions4_ion4(i_U);
                
            DU_chdip=DU_chdip+guessU.chdip_U(i_U)+guessU.chdip_U_ions_head(i_U)+...
                guessU.chdip_U_heads_ion(i_U)+guessU.chdip_U_muc_Qps(i_U)+...
                guessU.chdip_U_ions2_head(i_U)+guessU.chdip_U_heads_ion2(i_U)+...
                guessU.chdip_U_ions3_head(i_U)+guessU.chdip_U_heads_ion3(i_U)+...
                guessU.chdip_U_ions4_head(i_U)+guessU.chdip_U_heads_ion4(i_U);
            
            DU_dipole=DU_dipole+guessU.dipole_U(i_U);
        end
        
        %5) charge-charge and charge-dipole interactions between the
        %guess head and guess ion
        %5) interazioni tra la testa appena inserita e il suo counterion
        [guessU.charge_U_head_ion,guessU.chdip_U_head_ion] = fun_interactions_head_ion(d0,teta0,guess.charge,guess.charge_ion,guess.dipole,guess.angle,r_cutoff_cd,eps,Temp); 

        %5b) charge-charge and charge-dipole interactions between the
        %guess head and guess ion2
        [guessU.charge_U_head_ion2,guessU.chdip_U_head_ion2] = fun_interactions_head_ion(d1,teta1,guess.charge,guess.charge_ion2,guess.dipole,guess.angle,r_cutoff_cd,eps,Temp); 
        
        %5d) charge-charge and charge-dipole interactions between the
        %guess head and guess ion3
        [guessU.charge_U_head_ion3,guessU.chdip_U_head_ion3] = fun_interactions_head_ion(d3,teta3,guess.charge,guess.charge_ion3,guess.dipole,guess.angle,r_cutoff_cd,eps,Temp); 
       
        %5g) charge-charge and charge-dipole interactions between the
        %guess head and guess ion4
        [guessU.charge_U_head_ion4,guessU.chdip_U_head_ion4] = fun_interactions_head_ion(d6,teta6,guess.charge,guess.charge_ion4,guess.dipole,guess.angle,r_cutoff_cd,eps,Temp); 
        
        %5c) charge-charge interactions between the guess ion and guess
        %ion2
        [guessU.charge_U_ion_ion2] = fun_interactions_ion_ion2(d2,guess.charge_ion,guess.charge_ion2,eps); 
        
        %5e) charge-charge interactions between the guess ion and guess
        %ion3
        [guessU.charge_U_ion_ion3] = fun_interactions_ion_ion2(d4,guess.charge_ion,guess.charge_ion3,eps); 
       
        %5h) charge-charge interactions between the guess ion and guess
        %ion4
        [guessU.charge_U_ion_ion4] = fun_interactions_ion_ion2(d7,guess.charge_ion,guess.charge_ion4,eps); 
       
        %5f) charge-charge interactions between the guess ion2 and guess
        %ion3
        [guessU.charge_U_ion2_ion3] = fun_interactions_ion_ion2(d5,guess.charge_ion2,guess.charge_ion3,eps); 
        
        %5i) charge-charge interactions between the guess ion2 and guess
        %ion4
        [guessU.charge_U_ion2_ion4] = fun_interactions_ion_ion2(d8,guess.charge_ion2,guess.charge_ion4,eps); 
        
        %5l) charge-charge interactions between the guess ion3 and guess
        %ion4
        [guessU.charge_U_ion4_ion3] = fun_interactions_ion_ion2(d9,guess.charge_ion4,guess.charge_ion3,eps); 
        
        %% total energy
        DU_charge=DU_charge+guessU.charge_U_head_ion+guessU.charge_U_head_ion2+...
            guessU.charge_U_ion_ion2+...
            guessU.charge_U_head_ion3+guessU.charge_U_ion_ion3+guessU.charge_U_ion2_ion3+...
            guessU.charge_U_head_ion4+guessU.charge_U_ion_ion4+guessU.charge_U_ion2_ion4+...
            guessU.charge_U_ion4_ion3;
        
        DU_chdip=DU_chdip-guessU.chdip_U_head_ion-guessU.chdip_U_head_ion2-...
            guessU.chdip_U_head_ion3-...
            guessU.chdip_U_head_ion4;
        
        DU=DU_charge+DU_chdip+DU_dipole;
        
        %% Metropolis Monte Carlo acceptance/rejection
        acc_probability=exp(-DU*beta);%probability of retaining the inserted particle
        R=rand;
        if acc_probability>R && ~isinf(acc_probability)
            %% update topology
            i_surf=i_surf+1;
            
            top(length_previous_top+i_surf).type=guess.type; 
            top(length_previous_top+i_surf).pos=guess.pos; 
            top(length_previous_top+i_surf).pos_ion=guess.pos_ion;
            top(length_previous_top+i_surf).pos_ion2=guess.pos_ion2;
            top(length_previous_top+i_surf).pos_ion3=guess.pos_ion3;
            top(length_previous_top+i_surf).pos_ion4=guess.pos_ion4;
            top(length_previous_top+i_surf).charge=guess.charge;
            top(length_previous_top+i_surf).charge_ion=guess.charge_ion;
            top(length_previous_top+i_surf).charge_ion2=guess.charge_ion2;
            top(length_previous_top+i_surf).charge_ion3=guess.charge_ion3;
            top(length_previous_top+i_surf).charge_ion4=guess.charge_ion4;
            top(length_previous_top+i_surf).dipole=guess.dipole;
            top(length_previous_top+i_surf).d_steric=guess.d_steric;
            top(length_previous_top+i_surf).d_steric_ion=guess.d_steric_ion;
            top(length_previous_top+i_surf).angle=guess.angle;
            top(length_previous_top+i_surf).acc_probability=acc_probability;
            top(length_previous_top+i_surf).DU=DU;
            top(length_previous_top+i_surf).DU_charge=DU_charge;
            top(length_previous_top+i_surf).DU_chdip=DU_chdip;
            top(length_previous_top+i_surf).DU_dipole=DU_dipole;
            
            top(length_previous_top+i_surf).tries=tries; 
            tries=0;
        end
    end
    if tries>1e4 % stop the while cycle
        disp('no more catalysts can be added')
        break
    end
end
