# Supplementary material for: A novel concept of photosynthetic soft membranes: a numerical study
Source: Discov Nano. 2023 Feb 9;18(1):9. doi: 10.1186/s11671-023-03772-1 (PMC9911585; doi:10.1186/s11671-023-03772-1)
Supplement: Supplementary file 3 — Supplementary file3 (ZIP 48 KB) [file 11671_2023_3772_MOESM3_ESM.zip › Data_S2/metropolis/pp_results_v5.m]

%%%%%%%%%%%%%%%%%%%%%%%%%%%%%%%%%%%%%%%%%%%%%%%%%%%%%%%%%%%%%%%%%%%%%%%%%%%%%%%%%%%%%%%%%%%%%%%%%%%%%%%%%%%%%%%%%%%
%%%%%%%%%%%%%%%%%%%%%%% A novel concept of photosynthetic soft membranes: A numerical study %%%%%%%%%%%%%%%%%%%%%%%
%%%%%%%%%%%%%%%%%%%%%%%%%%%%%%%%%%%%%%%%%%%%%%%%%%%%%%%%%%%%%%%%%%%%%%%%%%%%%%%%%%%%%%%%%%%%%%%%%%%%%%%%%%%%%%%%%%%
%Gabriele Falciani,1 Luca Bergamasco,1 Shannon A. Bonke,2 Indraneel Sen,3 and Eliodoro Chiavazzo1*
%1 Department of Energy, Politecnico di Torino, Turin, Italy. 
%2 Yusuf Hamied Department of Chemistry, University of Cambridge, Cambridge, UK.
%3 Department of Chemistry, Uppsala University, Uppsala, Sweden.
%*Correspondence: eliodoro.chiavazzo@polito.it
%%%%%%%%%%%%%%%%%%%%%%%%%%%%%%%%%%%%%%%%%%%%%%%%%%%%%%%%%%%%%%%%%%%%%%%%%%%%%%%%%%%%%%%%%%%%%%%%%%%%%%%%%%%%%%%%%%%

function pp_results_v5(top,n,eps,ZZ)
%% Post processing and plot of the results
% [binslength,heads_distribution,ions_distribution,mean_ions] = pp_results_v5(top,n,eps,ZZZ)
% Input
% top: topology resulting from the MMC algorithm
% n: width and length of the simulation box
% eps: dielectric constant
% ZZ: depth of the simulation box


NA=6.022E23; %Avogadro number
ZZ=ZZ+1E-9; %binning  z axis
binslength=[0:0.1e-9:ZZ];

a=vertcat(top{1,1}([1:length(top{1,1})]).type);
b=vertcat(top{1,1}([1:length(top{1,1})]).pos);
c=vertcat(top{1,1}([1:length(top{1,1})]).pos_ion);
d=vertcat(top{1,1}([1:length(top{1,1})]).pos_ion2);
e=vertcat(top{1,1}([1:length(top{1,1})]).pos_ion3);
f=vertcat(top{1,1}([1:length(top{1,1})]).pos_ion4);

%%plot the position in 3D of the suractant heads and of their counterions
%%of the first calculated topology (ions in yellow)
figure1=figure;
coltab=[0, 0.4470, 0.7410; 0.8500, 0.3250, 0.0980;0.9290, 0.6940, 0.1250;0.4940, 0.1840, 0.5560;0.4660, 0.6740, 0.1880;0.3010, 0.7450, 0.9330];
RGB=coltab(a,:);
scatter3(b(:,1),b(:,2),b(:,3),50,RGB,'filled')
hold on
scatter3(c(:,1),c(:,2),c(:,3),50,'y','filled')
scatter3(d(:,1),d(:,2),d(:,3),50,'y','filled')
scatter3(e(:,1),e(:,2),e(:,3),50,'y','filled')
scatter3(f(:,1),f(:,2),f(:,3),50,'y','filled')

xlabel('m')
ylabel('m')
zlabel('m')
set(gca, 'fontsize',20)

%%plot the distribution of surfactant heads and counterions
%figure2=figure
heads_distribution=zeros(length(top),length(binslength)-1);
ions_distribution=zeros(2*length(top),length(binslength)-1);

for i=1:length(top)
    pos_heads=vertcat(top{1,i}([1:length(top{1,i})]).pos);
    heads_distribution(i,:)=histcounts(pos_heads(:,3),[0:0.1e-9:ZZ])/(n^2*0.1e-9*NA*1000);
end


for i=1:length(top)
    pos_ions=[vertcat(top{1,i}([1:length(top{1,i})]).pos_ion);vertcat(top{1,i}([1:length(top{1,i})]).pos_ion2);...
        vertcat(top{1,i}([1:length(top{1,i})]).pos_ion3);vertcat(top{1,i}([1:length(top{1,i})]).pos_ion4)];
    ions_distribution(i,:)=histcounts(pos_ions(:,3),[0:0.1e-9:ZZ])/(n^2*0.1e-9*NA*1000);
end

min_heads=min(heads_distribution);
max_heads=max(heads_distribution);
mean_heads=mean(heads_distribution);
std_heads=std(heads_distribution);
z=[0:0.1e-9:ZZ-0.1e-9];

min_ions=min(ions_distribution);
max_ions=max(ions_distribution);
mean_ions=mean(ions_distribution);
std_ions=std(ions_distribution);


figure2=figure;
curve1=mean_heads(:)+std_heads(:);
curve2=mean_heads(:)-std_heads(:);
z2 = [z, fliplr(z)]';

inBetween = [curve1', fliplr(curve2')]';
h1=fill(z2, inBetween, [0.7 0.7 1]);
set(h1,'EdgeColor','none')
hold on;

curve1=mean_ions(:)+std_ions(:);
curve2=mean_ions(:)-std_ions(:);

inBetween = [curve1', fliplr(curve2')]';
h2=fill(z2, inBetween, [1 0.7 0.7]);
set(h2,'EdgeColor','none')


plot(z,mean_heads(:),'linewidth',1.5,'color',[0 0 0.5])
plot(z,mean_ions(:),'linewidth',1.5,'color',[0.5 0 0])

xlabel("z [m]")
ylabel("concentration [M]")
set(gca,'fontsize',20)
