# Supplementary material for: A novel concept of photosynthetic soft membranes: a numerical study
Source: Discov Nano. 2023 Feb 9;18(1):9. doi: 10.1186/s11671-023-03772-1 (PMC9911585; doi:10.1186/s11671-023-03772-1)
Supplement: Supplementary file 3 — Supplementary file3 (ZIP 48 KB) [file 11671_2023_3772_MOESM3_ESM.zip › Data_S2/metropolis/README.txt]

%%%%%%%%%%%%%%%%%%%%%%%%%%%%%%%%%%%%%%%%%%%%%%%%%%%%%%%%%%%%%%%%%%%%%%%%%%%%%%%%%%%%%%%%%%%%%%%%%%%%%%%%%%%%%%%%%%%
%%%%%%%%%%%%%%%%%%%%%%% A novel concept of photosynthetic soft membranes: A numerical study %%%%%%%%%%%%%%%%%%%%%%%
%%%%%%%%%%%%%%%%%%%%%%%%%%%%%%%%%%%%%%%%%%%%%%%%%%%%%%%%%%%%%%%%%%%%%%%%%%%%%%%%%%%%%%%%%%%%%%%%%%%%%%%%%%%%%%%%%%%
%Gabriele Falciani,1 Luca Bergamasco,1 Shannon A. Bonke,2 Indraneel Sen,3 and Eliodoro Chiavazzo1*
%1 Department of Energy, Politecnico di Torino, Turin, Italy. 
%2 Yusuf Hamied Department of Chemistry, University of Cambridge, Cambridge, UK.
%3 Department of Chemistry, Uppsala University, Uppsala, Sweden.
%*Correspondence: eliodoro.chiavazzo@polito.it
%%%%%%%%%%%%%%%%%%%%%%%%%%%%%%%%%%%%%%%%%%%%%%%%%%%%%%%%%%%%%%%%%%%%%%%%%%%%%%%%%%%%%%%%%%%%%%%%%%%%%%%%%%%%%%%%%%%

Metropolis Monte Carlo algorithm

%%%%%%%%%%%%%%%%%%%%%%%%%%%%%%%%%%%%%%%%%%%%%%%%%%%%%%%%%%%%%%%%%%%%%%%%%%%%%%%%%%%%%%%%%%%%%%%%%%%%%%%%%%%%%%%%%%%
FOLDERS:
- Input data: contains the .txt files iwth the characteristics of the surfactants to run the simulations
- outputs: contains the .mat files with the topology obtained at the end of the simulation
- partial_outputs: contains the .mat files with the partial results of the simulations, namely at 10%, 20%,
... 90% of the coverage of the monolayer. These files can be used to restart the simulation from a certain 
covarge
%%%%%%%%%%%%%%%%%%%%%%%%%%%%%%%%%%%%%%%%%%%%%%%%%%%%%%%%%%%%%%%%%%%%%%%%%%%%%%%%%%%%%%%%%%%%%%%%%%%%%%%%%%%%%%%%%%%
FUNCTIONS:
- charge_charge_v2.m: calculates the potential energy between two point charges
- charge_dipole_v3.m: calculates the thermal averaged potential energy between a point charge and a 
dipole
- d_teta_calculation_pbc.m: calculates the distance between two particles and their angle with respect
to the z axis
- dipole_dipole_v4.m: calculates the thermal averaged potential energy between two dipoles
- fun_interactions_head_ion.m: calculates the potential energy betweeen the inserted head and its counterion
- fun_interactions_head_ions_pbc.m: calculates the potential energy betweeen the inserted head and the 
already existing counterions 
- fun_interactions_heads_ion_pbc.m: calculates the potential energy betweeen the insrted ion and the already 
existing heads
- fun_interactions_ion_ion2.m: calculates the potential energy between inserted counterions
- fun_interactions_ions_ion_pbc.m: calculates the potential energy betweeen the esisting counterions 
and the inserted counterion
- initialize_topology_v3.m: initialize the topology by inserting a random surfactant (non ionic or 
ionic depending on the input)
- main_MMC_singlesurfactant.m MAIN program to calculate a single surfactant monolayer. It gets as input the 
temperature (Temp), the dielectric constant of the mean (eps), the surface density of the surfactant 
(ro_surf), the dimensions in x-y of the simulation box (the z is in the input file in the folder "Input Data")
- main_MMC_surfactantmixtures.m MAIN program to calculate a surfactant mixture in the monolayer. It gets as 
input the temperature (Temp), the dielectric constant of the mean (eps), the surface density of the surfactants 
(ro_surf_PS and ro_surf_CAT), the dimensions in x-y of the simulation box (the z is in the input file in 
the folder "Input Data")
- montecarlo_insertion_ionic_v9b.m: solves the Monte Carlo Metropolis algorithm for the single surfactant
monolayer
- montecarlo_insertion_ionic_v9c.m: solves the Monte Carlo Metropolis algorithm for the surfactant mixtures 
in the monolayer
- pp_results_v5.m: post processes and plot the results
%%%%%%%%%%%%%%%%%%%%%%%%%%%%%%%%%%%%%%%%%%%%%%%%%%%%%%%%%%%%%%%%%%%%%%%%%%%%%%%%%%%%%%%%%%%%%%%%%%%%%%%%%%%%%%%%%%%
WORKFLOW:
1) choose your surfactant
In the "input_data" folder, create your surfactant, e.g. "input_data_SDS.txt". All the informations (cutoff of
the dipole-dipole interactoins, steric diameter of the head, steric diameter of the ion, depth of the simulation
box, temperature, relative dielectric constant, charge of the different counterions, surfactant dipole, position
of the heads and their gaussian distribution along the z axis and tilt angle of the dipole)
2) open the main program
- Open MMC_singlesurfactant.m (or MMC_surfactantmixtures.m) and choose the x-y dimensions of the simualtion box
 (variable n), the dielectric constant (eps, default setting 80) and the surface concentration of the
 surfactant(s) (ro_surf in mol/m2).
- Vary the j from 1 to the number of simulations that you wnat to run in series
- Vary the i from 1 to the number of simulations that you wnat to run in parallel
- choose which kind of surfactant are you inserting in type_of_surfactant (1 for non-ionic, 2 for ionic (1 ion),
 3 for ionic (2 ions), 4 for ionic (3 ions), 5 for ionic (4 ions) and the name in the topology name_surfactant 
(a number from 1 to 4)
- Run the code :)
%%%%%%%%%%%%%%%%%%%%%%%%%%%%%%%%%%%%%%%%%%%%%%%%%%%%%%%%%%%%%%%%%%%%%%%%%%%%%%%%%%%%%%%%%%%%%%%%%%%%%%%%%%%%%%%%%%%
