# Supplementary material for: A novel concept of photosynthetic soft membranes: a numerical study
Source: Discov Nano. 2023 Feb 9;18(1):9. doi: 10.1186/s11671-023-03772-1 (PMC9911585; doi:10.1186/s11671-023-03772-1)
Supplement: Supplementary file 3 — Supplementary file3 (ZIP 48 KB) [file 11671_2023_3772_MOESM3_ESM.zip › Data_S2/test_area/README.txt]

%%%%%%%%%%%%%%%%%%%%%%%%%%%%%%%%%%%%%%%%%%%%%%%%%%%%%%%%%%%%%%%%%%%%%%%%%%%%%%%%%%%%%%%%%%%%%%%%%%%%%%%%%%%%%%%%%%%
%%%%%%%%%%%%%%%%%%%%%%% A novel concept of photosynthetic soft membranes: A numerical study %%%%%%%%%%%%%%%%%%%%%%%
%%%%%%%%%%%%%%%%%%%%%%%%%%%%%%%%%%%%%%%%%%%%%%%%%%%%%%%%%%%%%%%%%%%%%%%%%%%%%%%%%%%%%%%%%%%%%%%%%%%%%%%%%%%%%%%%%%%
%Gabriele Falciani,1 Luca Bergamasco,1 Shannon A. Bonke,2 Indraneel Sen,3 and Eliodoro Chiavazzo1*
%1 Department of Energy, Politecnico di Torino, Turin, Italy. 
%2 Yusuf Hamied Department of Chemistry, University of Cambridge, Cambridge, UK.
%3 Department of Chemistry, Uppsala University, Uppsala, Sweden.
%*Correspondence: eliodoro.chiavazzo@polito.it
%%%%%%%%%%%%%%%%%%%%%%%%%%%%%%%%%%%%%%%%%%%%%%%%%%%%%%%%%%%%%%%%%%%%%%%%%%%%%%%%%%%%%%%%%%%%%%%%%%%%%%%%%%%%%%%%%%%


Test area algorithm for calculaing the surface tension

%%%%%%%%%%%%%%%%%%%%%%%%%%%%%%%%%%%%%%%%%%%%%%%%%%%%%%%%%%%%%%%%%%%%%%%%%%%%%%%%%%%%%%%%%%%%%%%%%%%%%%%%%%%%%%%%%%%
FOLDERS:
- step0_MMC_pp: post processing of the results from the MMC algorithm and preparation for the step1
- step1-energy_calculation: calculates the energy of the perturbed and unperturbed system using the test area 
method
- step2_surface_tension_calculation: takes the raw energy data in input_energies and gives as output the surface
pressure of a monolayer in output_gamma_DA_0.0005_10x10x10
- step3_pp: take as input the data in output_pi_DA_0.0005_10x10x10 and plots of the results
- output_pi_DA_0.0005_10x10x10_r_cut_5
- input_energies: contains the energy of the perturbed and the unperturbed system calculated in the step1 - 

%%%%%%%%%%%%%%%%%%%%%%%%%%%%%%%%%%%%%%%%%%%%%%%%%%%%%%%%%%%%%%%%%%%%%%%%%%%%%%%%%%%%%%%%%%%%%%%%%%%%%%%%%%%%%%%%%%%
WORKFLOW:
___________________________________________________________________________________________________________________
step0: post proccessing of the results and prepare te topology files for the surface tension calculation
1) open main_MMC_pp.m
2) type in "filename" the name of your file to be loaded and its location
3) run the script :)
___________________________________________________________________________________________________________________
step1: energy calculation from the topologies simulated
1) open main_energy_calculation.m
2) choose the characteristic of your system (width and length of the box n, depth of th ebox z, cutoff for the
dipole-dipole interaction cutoff, the dielectric consant eps, the temperature Temp, the type of surfactant you are 
simulating mode, the transformation factor DA and the path where the simulations are stored file_path
3) run the script :)
___________________________________________________________________________________________________________________
step2: surface tension calculation
1) open main_surface_tension.m
2) choose the characteristic of your system (width and length of the box n, depth of th ebox z, cutoff for the
dipole-dipole interaction cutoff and the transformation factor DA)
3) run the script :)
___________________________________________________________________________________________________________________
step3: post processing of the results
1) open plot_results.m
2) choose the characteristic of your system (width and length of the box n, depth of th ebox z, cutoff for the
dipole-dipole interaction cutoff, minimum area per molecule and the transformation factor DA)
3) run the script :)

%%%%%%%%%%%%%%%%%%%%%%%%%%%%%%%%%%%%%%%%%%%%%%%%%%%%%%%%%%%%%%%%%%%%%%%%%%%%%%%%%%%%%%%%%%%%%%%%%%%%%%%%%%%%%%%%%%%
