# Supplementary material for: A novel concept of photosynthetic soft membranes: a numerical study
Source: Discov Nano. 2023 Feb 9;18(1):9. doi: 10.1186/s11671-023-03772-1 (PMC9911585; doi:10.1186/s11671-023-03772-1)
Supplement: Supplementary file 3 — Supplementary file3 (ZIP 48 KB) [file 11671_2023_3772_MOESM3_ESM.zip › Data_S2/test_area/step0_MMC_pp/main_MMC_pp.m]

%%%%%%%%%%%%%%%%%%%%%%%%%%%%%%%%%%%%%%%%%%%%%%%%%%%%%%%%%%%%%%%%%%%%%%%%%%%%%%%%%%%%%%%%%%%%%%%%%%%%%%%%%%%%%%%%%%%
%%%%%%%%%%%%%%%%%%%%%%% A novel concept of photosynthetic soft membranes: A numerical study %%%%%%%%%%%%%%%%%%%%%%%
%%%%%%%%%%%%%%%%%%%%%%%%%%%%%%%%%%%%%%%%%%%%%%%%%%%%%%%%%%%%%%%%%%%%%%%%%%%%%%%%%%%%%%%%%%%%%%%%%%%%%%%%%%%%%%%%%%%
%Gabriele Falciani,1 Luca Bergamasco,1 Shannon A. Bonke,2 Indraneel Sen,3 and Eliodoro Chiavazzo1*
%1 Department of Energy, Politecnico di Torino, Turin, Italy. 
%2 Yusuf Hamied Department of Chemistry, University of Cambridge, Cambridge, UK.
%3 Department of Chemistry, Uppsala University, Uppsala, Sweden.
%*Correspondence: eliodoro.chiavazzo@polito.it
%%%%%%%%%%%%%%%%%%%%%%%%%%%%%%%%%%%%%%%%%%%%%%%%%%%%%%%%%%%%%%%%%%%%%%%%%%%%%%%%%%%%%%%%%%%%%%%%%%%%%%%%%%%%%%%%%%%


%%%%%%% step0 - Post processing of the results from the MMC algorithm %%%%%%%%

clear 
close all
clc

%% input data
filename='../../metropolis/outputs/MMC_output.mat'; %name of the MMC results file
%%

%% colors for the plot
for i=1:10
    color_chosen(i,:)=[1-i/10 0 i/10];
end

% load the MMC simulation
load(filename);
% save the topology of the MMC simulation
save(strcat('top_tot',num2str(100)),'top_tot')

%% top view of the monolayer
f1=figure;
jjj=1;
for kkk=1:10
    for iii=1:8%in series
        if kkk==1
            continue
        else
            % load the partial results of the MMC simulation
        	load(strcat('../../metropolis/partial_outputs_singlesurf/',num2str(110-kkk*10),'pct',num2str(iii),num2str(jjj)));
        end
        top_tot{jjj,iii}=top;
        
    end
    top_tot=top_tot(:)';
    pp_results_v1(top_tot,ZZ_tot(1),color_chosen(kkk,:));
    if kkk~=1
        % save the topology of the partials results of the MMC simulation
        save(strcat('top_tot',num2str(110-kkk*10)),'top_tot');
    end
end
legend('100%','90%','80%','70%',...
'60%','50%','40%','30%','20%','10%','location','eastoutside','fontsize',14);
legend boxoff
% export plot
exportgraphics(f1,'plot/top_view.pdf','ContentType','vector','BackgroundColor','none')
exportgraphics(f1,'plot/top_view.png','ContentType','vector','BackgroundColor','none')

%% side view of the simulation box
f2=figure;
for kkk=1:10
    load(strcat('top_tot',num2str(110-kkk*10)),'top_tot');
    pp_results_v2(top_tot,n,ZZ_tot(1),color_chosen(kkk,:));
end

exportgraphics(f2,'plot/z_view.pdf','ContentType','vector','BackgroundColor','none')
exportgraphics(f2,'plot/z_view.png','ContentType','vector','BackgroundColor','none')
