# Supplementary material for: A novel concept of photosynthetic soft membranes: a numerical study
Source: Discov Nano. 2023 Feb 9;18(1):9. doi: 10.1186/s11671-023-03772-1 (PMC9911585; doi:10.1186/s11671-023-03772-1)
Supplement: Supplementary file 3 — Supplementary file3 (ZIP 48 KB) [file 11671_2023_3772_MOESM3_ESM.zip › Data_S2/test_area/step0_MMC_pp/pp_results_v1.m]

%%%%%%%%%%%%%%%%%%%%%%%%%%%%%%%%%%%%%%%%%%%%%%%%%%%%%%%%%%%%%%%%%%%%%%%%%%%%%%%%%%%%%%%%%%%%%%%%%%%%%%%%%%%%%%%%%%%
%%%%%%%%%%%%%%%%%%%%%%% A novel concept of photosynthetic soft membranes: A numerical study %%%%%%%%%%%%%%%%%%%%%%%
%%%%%%%%%%%%%%%%%%%%%%%%%%%%%%%%%%%%%%%%%%%%%%%%%%%%%%%%%%%%%%%%%%%%%%%%%%%%%%%%%%%%%%%%%%%%%%%%%%%%%%%%%%%%%%%%%%%
%Gabriele Falciani,1 Luca Bergamasco,1 Shannon A. Bonke,2 Indraneel Sen,3 and Eliodoro Chiavazzo1*
%1 Department of Energy, Politecnico di Torino, Turin, Italy. 
%2 Yusuf Hamied Department of Chemistry, University of Cambridge, Cambridge, UK.
%3 Department of Chemistry, Uppsala University, Uppsala, Sweden.
%*Correspondence: eliodoro.chiavazzo@polito.it
%%%%%%%%%%%%%%%%%%%%%%%%%%%%%%%%%%%%%%%%%%%%%%%%%%%%%%%%%%%%%%%%%%%%%%%%%%%%%%%%%%%%%%%%%%%%%%%%%%%%%%%%%%%%%%%%%%%

function pp_results_v1(top,ZZ,color_chosen)
%% plot the position in 3D of the suractant heads - top view
% Input
% top: topology resulting from the MMC algorithm
% ZZ: depth of the simulation box
% color_chosen: colors for the plot

ZZ=ZZ+1E-9; 

a=vertcat(top{1,1}([1:length(top{1,1})]).type);
b=vertcat(top{1,1}([1:length(top{1,1})]).pos);
c=vertcat(top{1,1}([1:length(top{1,1})]).pos_ion);
d=vertcat(top{1,1}([1:length(top{1,1})]).pos_ion2);

%% plot
coltab=[0, 0.4470, 0.7410; 0.8500, 0.3250, 0.0980;0.9290, 0.6940, 0.1250;0.4940, 0.1840, 0.5560;0.4660, 0.6740, 0.1880;0.3010, 0.7450, 0.9330];
scatter3(b(:,1),b(:,2),b(:,3),50,color_chosen,'filled')
hold on

xlabel('m')
ylabel('m')
zlabel('m')
set(gca, 'fontsize',20)
axis equal
view(2)
