# Supplementary material for: A novel concept of photosynthetic soft membranes: a numerical study
Source: Discov Nano. 2023 Feb 9;18(1):9. doi: 10.1186/s11671-023-03772-1 (PMC9911585; doi:10.1186/s11671-023-03772-1)
Supplement: Supplementary file 3 — Supplementary file3 (ZIP 48 KB) [file 11671_2023_3772_MOESM3_ESM.zip › Data_S2/test_area/step0_MMC_pp/pp_results_v2.m]

%%%%%%%%%%%%%%%%%%%%%%%%%%%%%%%%%%%%%%%%%%%%%%%%%%%%%%%%%%%%%%%%%%%%%%%%%%%%%%%%%%%%%%%%%%%%%%%%%%%%%%%%%%%%%%%%%%%
%%%%%%%%%%%%%%%%%%%%%%% A novel concept of photosynthetic soft membranes: A numerical study %%%%%%%%%%%%%%%%%%%%%%%
%%%%%%%%%%%%%%%%%%%%%%%%%%%%%%%%%%%%%%%%%%%%%%%%%%%%%%%%%%%%%%%%%%%%%%%%%%%%%%%%%%%%%%%%%%%%%%%%%%%%%%%%%%%%%%%%%%%
%Gabriele Falciani,1 Luca Bergamasco,1 Shannon A. Bonke,2 Indraneel Sen,3 and Eliodoro Chiavazzo1*
%1 Department of Energy, Politecnico di Torino, Turin, Italy. 
%2 Yusuf Hamied Department of Chemistry, University of Cambridge, Cambridge, UK.
%3 Department of Chemistry, Uppsala University, Uppsala, Sweden.
%*Correspondence: eliodoro.chiavazzo@polito.it
%%%%%%%%%%%%%%%%%%%%%%%%%%%%%%%%%%%%%%%%%%%%%%%%%%%%%%%%%%%%%%%%%%%%%%%%%%%%%%%%%%%%%%%%%%%%%%%%%%%%%%%%%%%%%%%%%%%

function pp_results_v2(top,n,ZZ,color_chosen)
%% plot the position of the suractant heads - average in z
% Input
% top: topology resulting from the MMC algorithm
% n: width and length of the simulation box
% ZZ: depth of the simulation box
% color_chosen: colors for the plot

NA=6.022e23;
dz=0.1e-9;
ZZ=ZZ+1E-9; 
binslength=[0:dz:ZZ];

heads_distribution=zeros(length(top),length(binslength)-1);
ions_distribution=zeros(length(top),length(binslength)-1);
%% binning
for i=1:length(top)
    pos_ions=[vertcat(top{1,i}([1:length(top{1,i})]).pos_ion)];
    ions_distribution(i,:)=histcounts(pos_ions(:,3),[0:dz:ZZ]);
    pos_heads=vertcat(top{1,i}([1:length(top{1,i})]).pos);
    heads_distribution(i,:)=histcounts(pos_heads(:,3),[0:dz:ZZ]);
end
%%
z=[0:dz:ZZ-dz];

min_ions=min(ions_distribution)/(n^2*dz*NA*1000);
max_ions=max(ions_distribution)/(n^2*dz*NA*1000);
mean_ions=mean(ions_distribution)/(n^2*dz*NA*1000);
std_ions=std(ions_distribution)/(n^2*dz*NA*1000);
min_heads=min(heads_distribution)/(n^2*dz*NA*1000);
max_heads=max(heads_distribution)/(n^2*dz*NA*1000);
mean_heads=mean(heads_distribution)/(n^2*dz*NA*1000);
std_heads=std(heads_distribution)/(n^2*dz*NA*1000);

z2 = [z, fliplr(z)]';

curve1=mean_ions(:)+std_ions(:);
curve2=mean_ions(:)-std_ions(:);

inBetween = [curve1', fliplr(curve2')]';

%% plot
h2=fill(z2, inBetween, color_chosen);
set(h2,'EdgeColor','none')
set(h2,'FaceAlpha',0.1)
hold on
plot(z,mean_ions(:),'linewidth',1.5,'color',color_chosen)

xlabel("z [m]")
ylabel("c [M]")
set(gca,'fontsize',20)
