# Supplementary material for: A novel concept of photosynthetic soft membranes: a numerical study
Source: Discov Nano. 2023 Feb 9;18(1):9. doi: 10.1186/s11671-023-03772-1 (PMC9911585; doi:10.1186/s11671-023-03772-1)
Supplement: Supplementary file 3 — Supplementary file3 (ZIP 48 KB) [file 11671_2023_3772_MOESM3_ESM.zip › Data_S2/test_area/step1-energy_calculation/main_energy_calculation.m]

%%%%%%%%%%%%%%%%%%%%%%%%%%%%%%%%%%%%%%%%%%%%%%%%%%%%%%%%%%%%%%%%%%%%%%%%%%%%%%%%%%%%%%%%%%%%%%%%%%%%%%%%%%%%%%%%%%%
%%%%%%%%%%%%%%%%%%%%%%% A novel concept of photosynthetic soft membranes: A numerical study %%%%%%%%%%%%%%%%%%%%%%%
%%%%%%%%%%%%%%%%%%%%%%%%%%%%%%%%%%%%%%%%%%%%%%%%%%%%%%%%%%%%%%%%%%%%%%%%%%%%%%%%%%%%%%%%%%%%%%%%%%%%%%%%%%%%%%%%%%%
%Gabriele Falciani,1 Luca Bergamasco,1 Shannon A. Bonke,2 Indraneel Sen,3 and Eliodoro Chiavazzo1*
%1 Department of Energy, Politecnico di Torino, Turin, Italy. 
%2 Yusuf Hamied Department of Chemistry, University of Cambridge, Cambridge, UK.
%3 Department of Chemistry, Uppsala University, Uppsala, Sweden.
%*Correspondence: eliodoro.chiavazzo@polito.it
%%%%%%%%%%%%%%%%%%%%%%%%%%%%%%%%%%%%%%%%%%%%%%%%%%%%%%%%%%%%%%%%%%%%%%%%%%%%%%%%%%%%%%%%%%%%%%%%%%%%%%%%%%%%%%%%%%%


%%%%%%%%%%%%%%%%%%%%%%%%% step1 - Energy calculation %%%%%%%%%%%%%%%%%%%%%%%%%

clear 
close all
clc

%% inputs
mode=2; %ionic surfactant (1 ion)
DA=0.0005; %transformation factor
n=10e-9; %[m] simulation box width and length
z=10e-9; %[m] simulation box depth
cutoff=5e-9; %[m] dipole-dipole interaction cutoff
file_path='../step0_MMC_pp'; %where the simulations are stored 
eps=80; %dielectric constant
Temp=298; %K
%%

V=z*n^2;

for jjj=1:10
    
    load(strcat(file_path,'/top_tot',num2str(jjj*10),'.mat'));
    % names of the output files for the energy of the unperturbed (output_name_A) and
    % perturbed (output_name_dA) microstates
    output_name_A=strcat('../input_energies/U_',num2str(n*1e9),'x',num2str(n*1e9),'x',num2str(z*1e9),'nm_',num2str(jjj*10),'.mat');
    output_name_dA=strcat('../input_energies/UdA_',num2str(n*1e9),'x',num2str(n*1e9),'x',num2str(z*1e9),'nm_',num2str(jjj*10),'_DA_',num2str(DA),'.mat');
    
    % geomtery modification A->dA
    for i=1:length(top_tot)
        [top_new{i},V_new] =new_topology_v5(top_tot{i},n,z,DA,mode);
    end
    
    % energy calculation
    %in series
   %{  
    [U_tot,U_d_tot, U_c_tot, U_cd_tot,...
        U_d_all,U_c_all, U_cd_all] = total_U_fun_series_pbc(top_tot,cutoff,n,mode,eps,Temp);
    save(output_name_A,'U_tot','U_d_tot', 'U_c_tot', 'U_cd_tot', 'U_d_all','U_c_all', 'U_cd_all');
    
    [U_tot,U_d_tot, U_c_tot, U_cd_tot,...
        U_d_all,U_c_all, U_cd_all] = total_U_fun_series_pbc(top_new,cutoff,n,mode,eps,Temp);
    save(output_name_dA,'U_tot','U_d_tot', 'U_c_tot', 'U_cd_tot', 'U_d_all','U_c_all', 'U_cd_all');
    %}
    %in parallel

    [U_tot,U_d_tot, U_c_tot, U_cd_tot,...
        U_d_all,U_c_all, U_cd_all] = total_U_fun_parallel_pbc(top_tot,cutoff,n,mode,eps,Temp);
    save(output_name_A,'U_tot','U_d_tot', 'U_c_tot', 'U_cd_tot', 'U_d_all','U_c_all', 'U_cd_all');


    [U_tot,U_d_tot, U_c_tot, U_cd_tot,...
        U_d_all,U_c_all, U_cd_all] = total_U_fun_parallel_pbc(top_new,cutoff,n,mode,eps,Temp);
    save(output_name_dA,'U_tot','U_d_tot', 'U_c_tot', 'U_cd_tot', 'U_d_all','U_c_all', 'U_cd_all');
    
end
