# Supplementary material for: A novel concept of photosynthetic soft membranes: a numerical study
Source: Discov Nano. 2023 Feb 9;18(1):9. doi: 10.1186/s11671-023-03772-1 (PMC9911585; doi:10.1186/s11671-023-03772-1)
Supplement: Supplementary file 3 — Supplementary file3 (ZIP 48 KB) [file 11671_2023_3772_MOESM3_ESM.zip › Data_S2/test_area/step1-energy_calculation/new_topology_v5.m]

%%%%%%%%%%%%%%%%%%%%%%%%%%%%%%%%%%%%%%%%%%%%%%%%%%%%%%%%%%%%%%%%%%%%%%%%%%%%%%%%%%%%%%%%%%%%%%%%%%%%%%%%%%%%%%%%%%%
%%%%%%%%%%%%%%%%%%%%%%% A novel concept of photosynthetic soft membranes: A numerical study %%%%%%%%%%%%%%%%%%%%%%%
%%%%%%%%%%%%%%%%%%%%%%%%%%%%%%%%%%%%%%%%%%%%%%%%%%%%%%%%%%%%%%%%%%%%%%%%%%%%%%%%%%%%%%%%%%%%%%%%%%%%%%%%%%%%%%%%%%%
%Gabriele Falciani,1 Luca Bergamasco,1 Shannon A. Bonke,2 Indraneel Sen,3 and Eliodoro Chiavazzo1*
%1 Department of Energy, Politecnico di Torino, Turin, Italy. 
%2 Yusuf Hamied Department of Chemistry, University of Cambridge, Cambridge, UK.
%3 Department of Chemistry, Uppsala University, Uppsala, Sweden.
%*Correspondence: eliodoro.chiavazzo@polito.it
%%%%%%%%%%%%%%%%%%%%%%%%%%%%%%%%%%%%%%%%%%%%%%%%%%%%%%%%%%%%%%%%%%%%%%%%%%%%%%%%%%%%%%%%%%%%%%%%%%%%%%%%%%%%%%%%%%%

function [top_new,V_new] =new_topology_v5(top,n,z,DA,mode)
%% geometrical transformation
% [top_new,V_new] = new_topology_v5(top,n,z,DA,mode)
% Input
% top: topology resulting from the MMC algorithm
% n: width and length of the simulation box
% z: depth of the simulation box
% DA: transformation factor
% mode: 1 for non ionic. 2 for ionic (1 ion), 3 for ionic (2 ions), 4 for
% ionic (3 ions), 4 for ionic (3 ions), 5 for ionic (4 ions)

% Output
% top_new: new topology after the gemoetrical transformation
% V_new: valume of the simulation box after the gemoetrical transformation

n_new=n*(1+DA)^0.5;
z_new=z/(1+DA);
V_new=z_new*n_new^2;
top_new=top;
aaa=vertcat(top.pos);
z_av=mean(aaa(~isnan(aaa(:,3)),3));

for i = 1:length(top)
    top_new(i).pos(1)=(top_new(i).pos(1)-n/2)*n_new/n+n/2;
    top_new(i).pos(2)=(top_new(i).pos(2)-n/2)*n_new/n+n/2;
    top_new(i).pos(3)=(top_new(i).pos(3)-z_av)*z_new/z+z_av;
    if mode==2 || mode==3 || mode==4 || mode==5
        top_new(i).pos_ion(1)=(top_new(i).pos_ion(1)-n/2)*n_new/n+n/2;
        top_new(i).pos_ion(2)=(top_new(i).pos_ion(2)-n/2)*n_new/n+n/2;
        top_new(i).pos_ion(3)=(top_new(i).pos_ion(3)-z_av)*z_new/z+z_av;
        if mode==3 || mode==4 || mode==5
            top_new(i).pos_ion2(1)=(top_new(i).pos_ion2(1)-n/2)*n_new/n+n/2;
            top_new(i).pos_ion2(2)=(top_new(i).pos_ion2(2)-n/2)*n_new/n+n/2;
            top_new(i).pos_ion2(3)=(top_new(i).pos_ion2(3)-z_av)*z_new/z+z_av;
            if mode==4 || mode==5
                top_new(i).pos_ion3(1)=(top_new(i).pos_ion3(1)-n/2)*n_new/n+n/2;
                top_new(i).pos_ion3(2)=(top_new(i).pos_ion3(2)-n/2)*n_new/n+n/2;
                top_new(i).pos_ion3(3)=(top_new(i).pos_ion3(3)-z_av)*z_new/z+z_av;
                if mode==5
                    top_new(i).pos_ion4(1)=(top_new(i).pos_ion4(1)-n/2)*n_new/n+n/2;
                    top_new(i).pos_ion4(2)=(top_new(i).pos_ion4(2)-n/2)*n_new/n+n/2;
                    top_new(i).pos_ion4(3)=(top_new(i).pos_ion4(3)-z_av)*z_new/z+z_av;
                end
            end
        end
    end
end
