# Supplementary material for: A novel concept of photosynthetic soft membranes: a numerical study
Source: Discov Nano. 2023 Feb 9;18(1):9. doi: 10.1186/s11671-023-03772-1 (PMC9911585; doi:10.1186/s11671-023-03772-1)
Supplement: Supplementary file 3 — Supplementary file3 (ZIP 48 KB) [file 11671_2023_3772_MOESM3_ESM.zip › Data_S2/test_area/step1-energy_calculation/total_U_fun_inside.m]

%%%%%%%%%%%%%%%%%%%%%%%%%%%%%%%%%%%%%%%%%%%%%%%%%%%%%%%%%%%%%%%%%%%%%%%%%%%%%%%%%%%%%%%%%%%%%%%%%%%%%%%%%%%%%%%%%%%
%%%%%%%%%%%%%%%%%%%%%%% A novel concept of photosynthetic soft membranes: A numerical study %%%%%%%%%%%%%%%%%%%%%%%
%%%%%%%%%%%%%%%%%%%%%%%%%%%%%%%%%%%%%%%%%%%%%%%%%%%%%%%%%%%%%%%%%%%%%%%%%%%%%%%%%%%%%%%%%%%%%%%%%%%%%%%%%%%%%%%%%%%
%Gabriele Falciani,1 Luca Bergamasco,1 Shannon A. Bonke,2 Indraneel Sen,3 and Eliodoro Chiavazzo1*
%1 Department of Energy, Politecnico di Torino, Turin, Italy. 
%2 Yusuf Hamied Department of Chemistry, University of Cambridge, Cambridge, UK.
%3 Department of Chemistry, Uppsala University, Uppsala, Sweden.
%*Correspondence: eliodoro.chiavazzo@polito.it
%%%%%%%%%%%%%%%%%%%%%%%%%%%%%%%%%%%%%%%%%%%%%%%%%%%%%%%%%%%%%%%%%%%%%%%%%%%%%%%%%%%%%%%%%%%%%%%%%%%%%%%%%%%%%%%%%%%

function [U_d, U_c, U_cd] = total_U_fun_inside(top,cutoff,n,mode,eps,Temp)
%% calculate the total energy of the simulation box
% [U_d, U_c, U_cd] = total_U_fun_inside(top,cutoff,n,mode,eps,Temp)
% Input
% top: topology 
% cutoff: dipole dipole cutoff radius
% n: width and length of the simulation box
% mode: 1 for non ionic. 2 for ionic (1 ion), 3 for ionic (2 ions), 4 for
% ionic (3 ions), 4 for ionic (3 ions), 5 for ionic (4 ions)
% eps: dielectric constant
% Temp: temperature

% Output:
% U_d: internal energy, dipole-dipole term
% U_c: internal energy, charge-charge term
% U_cd: internal energy, charge-dipole term

top_dipoles.pos=vertcat(top.pos);
top_dipoles.dipole=vertcat(top.dipole);
top_dipoles.angle=vertcat(top.angle);
top_charges.pos=[vertcat(top.pos); vertcat(top.pos_ion); vertcat(top.pos_ion2); vertcat(top.pos_ion3); vertcat(top.pos_ion4)];
top_charges.charge=[vertcat(top.charge); vertcat(top.charge_ion); vertcat(top.charge_ion2); vertcat(top.charge_ion3); vertcat(top.charge_ion4)];

%U_d=zeros(length(top_dipoles.dipole)-1,length(top_dipoles.dipole));
for i=1:length(top_dipoles.dipole)
    for j=i:length(top_dipoles.dipole)
        if i==j
            continue
        end
        [distance,teta0] = d_teta_calculation_pbc(top_dipoles.pos(i,:), top_dipoles.pos(j,:),n);
        if distance < cutoff
            U_d(i,j) = dipole_dipole_v4(Temp,eps,top_dipoles.dipole(i), top_dipoles.dipole(j), top_dipoles.angle(i),top_dipoles.angle(j),distance,teta0);
        end
    end
end    

if mode>1
    U_c=zeros(length(top_charges.charge)-1,length(top_charges.charge));
    for i=1:length(top_charges.charge)
        for j=i:length(top_charges.charge)
            if i==j
                continue
            end
            [distance,teta0] = d_teta_calculation_pbc(top_charges.pos(i,:), top_charges.pos(j,:),n);
            U_c(i,j) = charge_charge_v2(eps,top_charges.charge(i),top_charges.charge(j), distance);
        end
    end   

    U_cd=zeros(length(top_dipoles.dipole),length(top_charges.charge));
    for i=1:length(top_dipoles.dipole)
        for j=1:length(top_charges.charge)
            if i==j
                continue
            end
            [distance,teta0] = d_teta_calculation_pbc(top_charges.pos(j,:),top_dipoles.pos(i,:), n);
            U_cd(i,j) = charge_dipole_v3(Temp,eps,top_dipoles.dipole(i),top_charges.charge(j),top_dipoles.angle(i),distance,teta0);
        end
    end   
else
    U_c=0;
    U_cd=0;
end
