# Supplementary material for: A novel concept of photosynthetic soft membranes: a numerical study
Source: Discov Nano. 2023 Feb 9;18(1):9. doi: 10.1186/s11671-023-03772-1 (PMC9911585; doi:10.1186/s11671-023-03772-1)
Supplement: Supplementary file 3 — Supplementary file3 (ZIP 48 KB) [file 11671_2023_3772_MOESM3_ESM.zip › Data_S2/test_area/step1-energy_calculation/total_U_fun_parallel_pbc.m]

%%%%%%%%%%%%%%%%%%%%%%%%%%%%%%%%%%%%%%%%%%%%%%%%%%%%%%%%%%%%%%%%%%%%%%%%%%%%%%%%%%%%%%%%%%%%%%%%%%%%%%%%%%%%%%%%%%%
%%%%%%%%%%%%%%%%%%%%%%% A novel concept of photosynthetic soft membranes: A numerical study %%%%%%%%%%%%%%%%%%%%%%%
%%%%%%%%%%%%%%%%%%%%%%%%%%%%%%%%%%%%%%%%%%%%%%%%%%%%%%%%%%%%%%%%%%%%%%%%%%%%%%%%%%%%%%%%%%%%%%%%%%%%%%%%%%%%%%%%%%%
%Gabriele Falciani,1 Luca Bergamasco,1 Shannon A. Bonke,2 Indraneel Sen,3 and Eliodoro Chiavazzo1*
%1 Department of Energy, Politecnico di Torino, Turin, Italy. 
%2 Yusuf Hamied Department of Chemistry, University of Cambridge, Cambridge, UK.
%3 Department of Chemistry, Uppsala University, Uppsala, Sweden.
%*Correspondence: eliodoro.chiavazzo@polito.it
%%%%%%%%%%%%%%%%%%%%%%%%%%%%%%%%%%%%%%%%%%%%%%%%%%%%%%%%%%%%%%%%%%%%%%%%%%%%%%%%%%%%%%%%%%%%%%%%%%%%%%%%%%%%%%%%%%%

function [U_tot,U_d_tot, U_c_tot, U_cd_tot,U_d_all,U_c_all,U_cd_all] = total_U_fun_parallel_pbc(top_tot,cutoff,n,mode,eps,Temp)
%% calculate the total energy for each of the microstates in top_tot
% [U_tot,U_d_tot, U_c_tot, U_cd_tot,U_d_all,U_c_all,U_cd_all] = total_U_fun_parallel_pbc(top_tot,cutoff,n,mode,eps,Temp)
% Input
% top_tot: all the topologies (microstates)
% cutoff: dipole dipole cutoff radius
% n: width and length of the simulation box
% mode: 1 for non ionic. 2 for ionic (1 ion), 3 for ionic (2 ions), 4 for
% ionic (3 ions), 4 for ionic (3 ions), 5 for ionic (4 ions)
% eps: dielectric constant
% Temp: temperature

% Output:
% U_tot: total internal energy of each microstate
% U_d: internal energy of each microstate, dipole-dipole term
% U_c: internal energy of each microstate, charge-charge term
% U_cd: internal energy of each microstate, charge-dipole term
% U_tot: matrix with all the energies between particles
% U_d: matrix with all the energies between particles, dipole-dipole term
% U_c: matrix with all the energies between particles, charge-charge term
% U_cd: matrix with all the energies between particles, charge-dipole term

parfor k=1:length(top_tot) % run in parallel
    top=top_tot{k};
    [U_d, U_c, U_cd] = total_U_fun_inside(top,cutoff,n,mode,eps,Temp);
    U_d_all{k}=U_d;
    U_c_all{k}=U_c;
    U_cd_all{k}=U_cd;
    U_d_sum=sum(U_d(:));
    U_c_sum=sum(U_c(:));
    U_cd_sum=sum(U_cd(:));
    U=U_d_sum+U_c_sum+U_cd_sum;
    U_d_tot{k}=U_d_sum;
    U_c_tot{k}=U_c_sum;
    U_cd_tot{k}=U_cd_sum;
    U_tot{k}=U;
end
