# Supplementary material for: A novel concept of photosynthetic soft membranes: a numerical study
Source: Discov Nano. 2023 Feb 9;18(1):9. doi: 10.1186/s11671-023-03772-1 (PMC9911585; doi:10.1186/s11671-023-03772-1)
Supplement: Supplementary file 3 — Supplementary file3 (ZIP 48 KB) [file 11671_2023_3772_MOESM3_ESM.zip › Data_S2/test_area/step2_surface_tension_calculation/clean_data_v1.m]

%%%%%%%%%%%%%%%%%%%%%%%%%%%%%%%%%%%%%%%%%%%%%%%%%%%%%%%%%%%%%%%%%%%%%%%%%%%%%%%%%%%%%%%%%%%%%%%%%%%%%%%%%%%%%%%%%%%
%%%%%%%%%%%%%%%%%%%%%%% A novel concept of photosynthetic soft membranes: A numerical study %%%%%%%%%%%%%%%%%%%%%%%
%%%%%%%%%%%%%%%%%%%%%%%%%%%%%%%%%%%%%%%%%%%%%%%%%%%%%%%%%%%%%%%%%%%%%%%%%%%%%%%%%%%%%%%%%%%%%%%%%%%%%%%%%%%%%%%%%%%
%Gabriele Falciani,1 Luca Bergamasco,1 Shannon A. Bonke,2 Indraneel Sen,3 and Eliodoro Chiavazzo1*
%1 Department of Energy, Politecnico di Torino, Turin, Italy. 
%2 Yusuf Hamied Department of Chemistry, University of Cambridge, Cambridge, UK.
%3 Department of Chemistry, Uppsala University, Uppsala, Sweden.
%*Correspondence: eliodoro.chiavazzo@polito.it
%%%%%%%%%%%%%%%%%%%%%%%%%%%%%%%%%%%%%%%%%%%%%%%%%%%%%%%%%%%%%%%%%%%%%%%%%%%%%%%%%%%%%%%%%%%%%%%%%%%%%%%%%%%%%%%%%%%

function [U_sum, U_c_sum,U_d_sum,U_cd_sum,...
    U_sum_dA, U_c_sum_dA,U_d_sum_dA,U_cd_sum_dA]=clean_data_v1(name,name_dA,Temp)
%% clean data and preparation for the post processing
% [U_sum, U_c_sum,U_d_sum,U_cd_sum,U_sum_dA, U_c_sum_dA,U_d_sum_dA,U_cd_sum_dA]=clean_data_v1(name,name_dA,Temp)
% Input
% name: name of the file containing the energy data of a unperturbed
% microstate in the folder "input_energies"
% name_dA: name of the file containing the energy data of a perturbed
% microstate in the folder "input_energies"
% Temp: temperature

% Output:
% U_sum: total internal energy of each unperturbed microstate
% U_c_sum: internal energy of each unperturbed microstate, dipole-dipole 
% term
% U_d_sum: internal energy of each unperturbed microstate, charge-charge 
% term
% U_cd_sum: internal energy of each unperturbed microstate, charge-dipole 
% term
% U_sum_dA: total internal energy of each perturbed microstate
% U_c_sum_dA: internal energy of each perturbed microstate, dipole-dipole 
% term
% U_d_sum_dA: internal energy of each perturbed microstate, charge-charge 
% term
% U_cd_sum_dA: internal energy of each perturbed microstate, charge-dipole 
% term

%% load input data from the folder "../input energies"
load(name_dA);
for i=1:length(U_c_tot)
    z.UdA_c{i}=vertcat(U_c_all{i});
    z.UdA_cd{i}=vertcat(U_cd_all{i});
    z.UdA_d{i}=vertcat(U_d_all{i});
end

load(name);
for i=1:length(U_c_tot)
    z.U_c{i}=vertcat(U_c_all{i});
    z.U_cd{i}=vertcat(U_cd_all{i});
    z.U_d{i}=vertcat(U_d_all{i}); 
end

kb=1.38064852e-23; %Boltzmann constant

%% post processing and cleaning
for i=1:length(U_c_all)
    clear U_c_test U_d_test U_cd_test
    % charge - charge
    U_c_test1=z.UdA_c{i};
    index_matrix_c=zeros(length(U_c_test1(:,1)),length(U_c_test1(1,:)));
    for j=1:length(U_c_test1(:,1))
        for k=1:length(U_c_test1(1,:))
            if isnan(U_c_test1(j,k)) || isinf(U_c_test1(j,k)) || ~any(U_c_test1(j,k))
                index_matrix_c(j,k)=1;
            end
        end
    end
    U_c_test=z.U_c{i};
    for j=1:length(U_c_test(:,1))
        for k=1:length(U_c_test(1,:))
            if isnan(U_c_test(j,k)) || isinf(U_c_test(j,k)) || ~any(U_c_test(j,k))
                index_matrix_c(j,k)=1;
            end
        end
    end
    % dipole - dipole
    U_d_test1=z.UdA_d{i}/(kb*Temp);
    index_matrix_d=zeros(length(U_d_test1(:,1)),length(U_d_test1(1,:)));
    for j=1:length(U_d_test1(:,1))
        for k=1:length(U_d_test1(1,:))
            if isnan(U_d_test1(j,k)) || isinf(U_d_test1(j,k)) || ~any(U_d_test1(j,k)) || U_d_test1(j,k)>0.1 || U_d_test1(j,k)<-0.1  
                index_matrix_d(j,k)=1;
            end
        end
    end
    U_d_test=z.U_d{i}/(kb*Temp);
    for j=1:length(U_d_test(:,1))
        for k=1:length(U_d_test(1,:))
            if isnan(U_d_test(j,k)) || isinf(U_d_test(j,k)) || ~any(U_d_test(j,k)) || U_d_test1(j,k)>0.1 || U_d_test1(j,k)<-0.1
                index_matrix_d(j,k)=1;
            end
        end
    end
    % charge - dipole
    U_cd_test1=z.UdA_cd{i};
    index_matrix_cd=zeros(length(U_cd_test1(:,1)),length(U_cd_test1(1,:)));
    for j=1:length(U_cd_test1(:,1))
        for k=1:length(U_cd_test1(1,:))
            if isnan(U_cd_test1(j,k)) || isinf(U_cd_test1(j,k)) || ~any(U_cd_test1(j,k))
                index_matrix_cd(j,k)=1;
            end
        end
    end
    U_cd_test=z.U_cd{i};
    for j=1:length(U_cd_test(:,1))
        for k=1:length(U_cd_test(1,:))
            if isnan(U_cd_test(j,k)) || isinf(U_cd_test(j,k)) || ~any(U_cd_test(j,k))
                index_matrix_cd(j,k)=1;
            end
        end
    end
    
    
    %% UdA -> test1
    % charge - charge
    U_c_test1(index_matrix_c==1)=0;
    U_c_test1=U_c_test1(:)/(kb*Temp);
    U_c_test1(U_c_test1==0)=[];

    U_c_sum_dA(i)=sum(U_c_test1(:)*(kb*Temp));
    
    % dipole - dipole
    U_d_test1(index_matrix_d==1)=0;
    U_d_test1=U_d_test1(:);
    U_d_test1(U_d_test1==0)=[];
    
    U_d_sum_dA(i)=sum(U_d_test1(:)*(kb*Temp));
    
    % charge - dipole
    U_cd_test1(index_matrix_cd==1)=0;
    U_cd_test1=U_cd_test1(:)/(kb*Temp);
    U_cd_test1(U_cd_test1==0)=[];
    
    U_cd_sum_dA(i)=sum(U_cd_test1(:)*(kb*Temp));
    
    % total
    U_sum_dA(i)=U_c_sum_dA(i)+U_cd_sum_dA(i)+U_d_sum_dA(i);
   
    %% U -> test
    U_c_test(index_matrix_c==1)=0;
    U_c_test=U_c_test(:)/(kb*Temp);
    U_c_test(U_c_test==0)=[];

    U_c_sum(i)=sum(U_c_test(:)*(kb*Temp));
        
    U_d_test(index_matrix_d==1)=0;
    U_d_test=U_d_test(:);
    U_d_test(U_d_test==0)=[];
    
    U_d_sum(i)=sum(U_d_test(:)*(kb*Temp));
        
    U_cd_test(index_matrix_cd==1)=0;
    U_cd_test=U_cd_test(:)/(kb*Temp);
    U_cd_test(U_cd_test==0)=[];
    
    U_cd_sum(i)=sum(U_cd_test(:)*(kb*Temp));

    U_sum(i)=U_c_sum(i)+U_cd_sum(i)+U_d_sum(i);
    
end
