# Supplementary material for: A novel concept of photosynthetic soft membranes: a numerical study
Source: Discov Nano. 2023 Feb 9;18(1):9. doi: 10.1186/s11671-023-03772-1 (PMC9911585; doi:10.1186/s11671-023-03772-1)
Supplement: Supplementary file 3 — Supplementary file3 (ZIP 48 KB) [file 11671_2023_3772_MOESM3_ESM.zip › Data_S2/test_area/step2_surface_tension_calculation/from_E_to_pi_v2.m]

%%%%%%%%%%%%%%%%%%%%%%%%%%%%%%%%%%%%%%%%%%%%%%%%%%%%%%%%%%%%%%%%%%%%%%%%%%%%%%%%%%%%%%%%%%%%%%%%%%%%%%%%%%%%%%%%%%%
%%%%%%%%%%%%%%%%%%%%%%% A novel concept of photosynthetic soft membranes: A numerical study %%%%%%%%%%%%%%%%%%%%%%%
%%%%%%%%%%%%%%%%%%%%%%%%%%%%%%%%%%%%%%%%%%%%%%%%%%%%%%%%%%%%%%%%%%%%%%%%%%%%%%%%%%%%%%%%%%%%%%%%%%%%%%%%%%%%%%%%%%%
%Gabriele Falciani,1 Luca Bergamasco,1 Shannon A. Bonke,2 Indraneel Sen,3 and Eliodoro Chiavazzo1*
%1 Department of Energy, Politecnico di Torino, Turin, Italy. 
%2 Yusuf Hamied Department of Chemistry, University of Cambridge, Cambridge, UK.
%3 Department of Chemistry, Uppsala University, Uppsala, Sweden.
%*Correspondence: eliodoro.chiavazzo@polito.it
%%%%%%%%%%%%%%%%%%%%%%%%%%%%%%%%%%%%%%%%%%%%%%%%%%%%%%%%%%%%%%%%%%%%%%%%%%%%%%%%%%%%%%%%%%%%%%%%%%%%%%%%%%%%%%%%%%%

function [pi,DU,data_tot] = from_E_to_pi_v2(n,z,DA,areas,Temp)
%% calculate surface pressure
% [pi,DU,data_tot] = from_E_to_pi_v2(n,z,DA,areas)
% Input
% n: width and length of the simulation box
% z: depth of the simulation box
% DA: trsnaformation factor
% areas: name of the partial outputs of the simulation, e.g. 
% areas={'10','20','30','40','50','60','70','90','100'}; 
% Temp: temperature

% Output
% pi: surface pressure of the microstate
% DU: energy variation of the microstate
% data_tot: raw data form the post processing


for iii=1:length(DA)
    a=DA(iii);
    dA_gloor=(n*(1+DA)^0.5)^2-n^2; %surface area difference

    for jjj=1:length(areas)
        %% input data to be loaded from the folder "../input energies" 
        name=strcat('../input_energies/U_',num2str(n*1e9),'x',num2str(n*1e9),'x',num2str(z*1e9),'nm_',areas{jjj},'.mat');
        name_dA=strcat('../input_energies/UdA_',num2str(n*1e9),'x',num2str(n*1e9),'x',num2str(z*1e9),'nm_',areas{jjj},'_DA_',num2str(DA),'.mat');
        
        %% clean the data for the post processing
        [data_tot.U(:,jjj)  data_tot.U_c(:,jjj)  data_tot.U_cd(:,jjj)  data_tot.U_d(:,jjj)...
            data_tot.UdA(:,jjj)  data_tot.UdA_c(:,jjj)  data_tot.UdA_cd(:,jjj)  data_tot.UdA_d(:,jjj)]=...
            clean_data_v1(name,name_dA,Temp);            
    end
    
    %% surface pressure calculation
    % total energy
    data_tot.U_mean=mean(data_tot.U,1);
    data_tot.U_stdev=std(data_tot.U,1);
    data_tot.UdA_mean=mean(data_tot.UdA,1);
    data_tot.UdA_stdev=std(data_tot.UdA,1);
    data_tot.pi=(data_tot.U_mean-data_tot.UdA_mean)/dA_gloor;
    
    % charge-charge contribute
    data_tot.U_c_mean=mean(data_tot.U_c,1);
    data_tot.U_c_stdev=std(data_tot.U_c,1);
    data_tot.UdA_c_mean=mean(data_tot.UdA_c,1);
    data_tot.UdA_c_stdev=std(data_tot.UdA_c,1);
    data_tot.pic=(data_tot.U_c_mean-data_tot.UdA_c_mean)/dA_gloor;
    
    % charge-dipole contribute
    data_tot.U_cd_mean=mean(data_tot.U_cd,1);
    data_tot.U_cd_stdev=std(data_tot.U_cd,1);
    data_tot.UdA_cd_mean=mean(data_tot.UdA_cd,1);
    data_tot.UdA_cd_stdev=std(data_tot.UdA_cd,1);
    data_tot.picd=(data_tot.U_cd_mean-data_tot.UdA_cd_mean)/dA_gloor;
    
    % dipole-dipole contribute
    data_tot.U_d_mean=mean(data_tot.U_d,1);
    data_tot.U_d_stdev=std(data_tot.U_d,1);
    data_tot.UdA_d_mean=mean(data_tot.UdA_d,1);
    data_tot.UdA_d_stdev=std(data_tot.UdA_d,1);
    data_tot.pid=(data_tot.U_d_mean-data_tot.UdA_d_mean)/dA_gloor;
    
    pi(iii,:)=data_tot.pi;
    DU(iii,:)=data_tot.U_mean-data_tot.UdA_mean;
    
    data_tot.pi_std=std(data_tot.U-data_tot.UdA)/dA_gloor;
    %% save surface pressure data
    save(strcat('../output_pi_DA_',num2str(DA),'_',num2str(n*1e9),'x',num2str(n*1e9),'x',num2str(z*1e9),'/data_tot_',num2str(a),'.mat'),'data_tot')

end
end
