# Supplementary material for: A novel concept of photosynthetic soft membranes: a numerical study
Source: Discov Nano. 2023 Feb 9;18(1):9. doi: 10.1186/s11671-023-03772-1 (PMC9911585; doi:10.1186/s11671-023-03772-1)
Supplement: Supplementary file 3 — Supplementary file3 (ZIP 48 KB) [file 11671_2023_3772_MOESM3_ESM.zip › Data_S2/test_area/step3_pp/exp_data_balbuena.txt]

58.7272207058540	0.862886481250328
24.9108780242005	0.870886477078969
15.8081943049681	0.885355548711672
11.5776172776129	0.906293696148410
9.13335555747574	0.933700919389153
7.54125000806099	0.967577218433931
6.42181412854953	1.00792259328271
5.59176334038188	1.05473704393550
4.95172831198092	1.10802057039233
4.44316250428912	1.16777317265318
4.02933122008070	1.23399485071802
3.68601941324745	1.30668560458692
3.39661687638462	1.38584543425982
3.14935015775378	1.47147433973676
2.93564149801708	1.56357232101770
2.74909346420159	1.66213937810268
2.58483758694203	1.76717551099166
2.43910334238221	1.87868071968468
2.30892515812625	1.99665500418168
2.19193849023817	2.12109836448273
2.08623490388406	2.25201080058783
1.99025715627736	2.38939231249690
1.90272196630076	2.53324290021000
1.82256230593187	2.68356256372714
1.74888368917550	2.84035130304831
1.68093065138136	3.00360911817346
1.61806075097310	3.17333600910267
1.55972419513030	3.34953197583589
1.50544771947703	3.53219701837311
1.45482172038511	3.72133113671437
1.40748989913767	3.91693433085963
1.36314086392444	4.11900660080893
1.32150127102992	4.32754794656223
1.28233018584848	4.54255836811957
1.24541441791117	4.76403786548094
1.21056463913759	4.99198643864632
1.17761213607274	5.22640408761573
1.14640607850734	5.46729081238915
1.11681121116706	5.71464661296658
1.08870589394319	5.96847148934803
1.06198043077272	6.22876544153350
1.03653563875628	6.49552846952302
1.01228161816428	6.76876057331653
0.989136691179475	7.04846175291409
0.967026482973401	7.33463200831564
0.945883123332622	7.62727133952124
0.925644550779289	7.92637974653083
0.906253904156488	8.23195722934447
0.887658989115927	8.54400378796210
0.869811808966061	8.86251942238378
0.852668151001051	9.18750413260945
0.836187220803961	9.51895791863915
0.820331318156315	9.85688078047288
0.805065549134190	10.2012727181106
0.790357569763113	10.5521337315524
0.776177357268271	10.9094638207982
0.762497005515419	11.2732629858480
0.749290541709584	11.6435312267018
0.736533761818163	12.0202685433596
0.724204082524266	12.4034749358215
0.712280407805153	12.7931504040874
0.700743008477529	13.1892949481573
0.689573413262854	13.5919085680313
0.678754310107494	14.0009912637092
0.668269456648817	14.4165430351912
0.658103598853362	14.8385638824772
0.648242396969877	15.2670538055672
0.638672358041325	15.7020128044612
0.629380774307889	16.1434408791593
0.620355666909661	16.5913380296613
0.611585734364559	17.0457042559675
0.603060305355514	17.5065395580776
0.594769295412216	17.9738439359917
0.586703167117683	18.4476173897099
0.578852893509539	18.9278599192320
0.571209924380694	19.4145715245582
0.563766155214971	19.9077522056885
0.556513898520389	20.4074019626227
0.549445857346942	20.9135207953610
0.542555100797117	21.4261087039032
0.535835041356356	21.9451656882495
0.529279413887605	22.4706917483999
0.522882256149177	23.0026868843542
0.516637890708557	23.5411510961126
0.510540908136858	24.0860843836750
0.504586151379351	24.6374867470414
0.498768701207169	25.1953581862118
0.493083862663914	25.7596987011862
0.487527152428685	26.3305082919647
0.482094287024047	26.9077869585472
0.476781171803753	27.4915347009337
0.471583890660718	28.0817515191242
0.466498696400881	28.6784374131187
0.461522001733229	29.2815923829173
0.456650370830448	29.8912164285199
0.451880511418494	30.5073095499265
0.447209267356795	31.1298717471372
0.442633611673946	31.7589030201518
0.438150640026621	32.3944033689704
0.433757564551974	33.0363727935932
