# Supplementary material for: A novel concept of photosynthetic soft membranes: a numerical study
Source: Discov Nano. 2023 Feb 9;18(1):9. doi: 10.1186/s11671-023-03772-1 (PMC9911585; doi:10.1186/s11671-023-03772-1)
Supplement: Supplementary file 3 — Supplementary file3 (ZIP 48 KB) [file 11671_2023_3772_MOESM3_ESM.zip › Data_S2/test_area/step3_pp/plot_results.m]

%%%%%%%%%%%%%%%%%%%%%%%%%%%%%%%%%%%%%%%%%%%%%%%%%%%%%%%%%%%%%%%%%%%%%%%%%%%%%%%%%%%%%%%%%%%%%%%%%%%%%%%%%%%%%%%%%%%
%%%%%%%%%%%%%%%%%%%%%%% A novel concept of photosynthetic soft membranes: A numerical study %%%%%%%%%%%%%%%%%%%%%%%
%%%%%%%%%%%%%%%%%%%%%%%%%%%%%%%%%%%%%%%%%%%%%%%%%%%%%%%%%%%%%%%%%%%%%%%%%%%%%%%%%%%%%%%%%%%%%%%%%%%%%%%%%%%%%%%%%%%
%Gabriele Falciani,1 Luca Bergamasco,1 Shannon A. Bonke,2 Indraneel Sen,3 and Eliodoro Chiavazzo1*
%1 Department of Energy, Politecnico di Torino, Turin, Italy. 
%2 Yusuf Hamied Department of Chemistry, University of Cambridge, Cambridge, UK.
%3 Department of Chemistry, Uppsala University, Uppsala, Sweden.
%*Correspondence: eliodoro.chiavazzo@polito.it
%%%%%%%%%%%%%%%%%%%%%%%%%%%%%%%%%%%%%%%%%%%%%%%%%%%%%%%%%%%%%%%%%%%%%%%%%%%%%%%%%%%%%%%%%%%%%%%%%%%%%%%%%%%%%%%%%%%


%%%%%%%%%%%%%%%%%%%%%%%%%%% step3 - post processing %%%%%%%%%%%%%%%%%%%%%%%%%%

clear 
close all
clc

%% load experimental results for the SDS
load('exp_data_balbuena.txt'); %Martinez-Balbuena, L and Arteaga-Jimenez, Araceli and Hernandez-Zapata, Ernesto and Marquez-Beltran, Cesar. Applicability of the Gibbs Adsorption Isotherm to the analysis of experimental surface-tension data for ionic and nonionic surfactants. Advances in colloid and interface science. 2017, Vol. 247

%% inputs
n=10e-9;
z=10e-9;
DA=0.0005;
A_min=0.45; %nm2/molec area per molecule input in main_MMC_single_surfactant
%%
areas=A_min./[0.1 0.2 0.3 0.4 0.5 0.6 0.7 0.8 0.9 1];

%% plot of the results
f1=figure;
hold on
plot(exp_data_balbuena(:,1),exp_data_balbuena(:,2),'linewidth',2)
load(strcat('../output_pi_DA_',num2str(DA),'_',num2str(n*1e9),'x',num2str(n*1e9),'x',num2str(z*1e9),'/data_tot_',num2str(DA),'.mat'),'data_tot')
errorbar(areas,data_tot.pi*1000,data_tot.pi_std*1000,'o','linewidth',1.5)

xlim([0 3])
ylim([0 40])
legend('Balbuena et al.','MMC')
xlabel('\sigma_A [nm^2]')
ylabel('\pi [mN/m]')
set(gca,'fontsize',16)
legend boxoff

%% export data
exportgraphics(f1,'plot/isotherm.pdf','ContentType','vector','BackgroundColor','none')
exportgraphics(f1,'plot/isotherm.png','ContentType','vector','BackgroundColor','none')
